# Supplementary material for: Kernel-based Gaussian process for anomaly detection in sparse gamma-ray data
Source: PLoS One. 2020 Jan 23;15(1):e0228048. doi: 10.1371/journal.pone.0228048 (PMC6977756; doi:10.1371/journal.pone.0228048)
Supplement: S1 Table — The time column is in the unit of epoch. Each s# column represents the counts in channel #. (CSV) [file pone.0228048.s001.csv]

instrument	time	grosscount	lat	lon	source	separate	s1	s2	s3	s4	s5	s6	s7	s8	s9	s10	s11	s12	s13	s14	s15	s16	s17	s18	s19	s20	s21	s22	s23	s24	s25	s26	s27	s28	s29	s30	s31	s32	s33	s34	s35	s36	s37	s38	s39	s40	s41	s42	s43
D3S SGM104101	1508705409.0	64	40.1114829	-88.2277009	0	Spectrum	0	0	0	0	0	0	0	0	0	0	0	0	0	0	0	0	0	0	0	0	0	0	0	0	0	1	0	0	2	1	2	0	2	1	1	3	0	2	2	1	3	0	2
D3S SGM105211	1508705409.0	23	40.1118254	-88.228441	0	Spectrum	0	0	0	0	0	0	0	0	0	0	0	0	0	0	0	0	0	0	0	0	0	0	0	0	0	0	0	1	0	1	0	1	0	1	0	1	0	0	0	1	0	0	1
D3S SGM104101	1508705410.0	48	40.111483	-88.2277202	0	Spectrum	0	0	0	0	0	0	0	0	0	0	0	0	0	0	0	0	0	0	0	0	0	0	0	0	0	0	0	0	2	1	0	1	1	0	0	0	0	0	0	0	0	0	0
D3S SGM105211	1508705410.0	25	40.1118254	-88.228441	0	Spectrum	0	0	0	0	0	0	0	0	0	0	0	0	0	0	0	0	0	0	0	0	0	1	0	0	0	0	0	0	1	0	1	0	0	0	0	1	1	0	0	0	0	0	0
D3S SGM105211	1508705411.0	23	40.1118254	-88.228441	0	Spectrum	0	0	0	0	0	0	0	0	0	0	0	0	0	0	0	0	0	0	0	0	0	0	0	0	0	0	2	0	0	0	0	0	0	0	2	0	0	0	1	1	0	0	0
D3S SGM104101	1508705411.0	40	40.111483	-88.2277202	0	Spectrum	0	0	0	0	0	0	0	0	0	0	0	0	0	0	0	0	0	0	0	0	0	0	0	0	0	0	1	0	0	1	3	0	0	0	2	1	2	0	2	2	0	2	0
D3S SGM105211	1508705412.0	28	40.1118254	-88.228441	0	Spectrum	0	0	0	0	0	0	0	0	0	0	0	0	0	0	0	0	0	1	0	0	0	0	0	0	1	0	0	0	0	0	0	0	0	0	0	0	0	0	0	2	0	0	0
D3S SGM104101	1508705412.0	52	40.111468	-88.2277635	0	Spectrum	0	0	0	0	0	0	0	0	0	0	0	0	0	0	0	0	0	0	0	0	0	0	0	0	0	1	0	1	0	0	2	1	0	0	0	1	2	2	1	2	2	0	1
D3S SGM105211	1508705413.0	24	40.1118254	-88.228441	0	Spectrum	0	0	0	0	0	0	0	0	0	0	0	0	0	0	0	0	0	0	0	0	0	0	0	0	0	1	0	1	0	1	1	1	0	0	0	0	0	0	0	0	0	0	0
D3S SGM104101	1508705413.0	49	40.111468	-88.2277635	0	Spectrum	0	0	0	0	0	0	0	0	0	0	0	0	0	0	0	0	0	0	0	0	0	0	0	0	0	0	1	1	1	1	0	3	0	2	4	1	0	1	0	0	1	2	1
D3S SGM105211	1508705414.0	26	40.1118254	-88.228441	0	Spectrum	0	0	0	0	0	0	0	0	0	0	0	0	0	0	0	0	0	0	0	0	0	0	0	0	0	0	0	0	0	1	0	1	1	1	0	0	0	0	1	0	0	0	1
D3S SGM104101	1508705414.0	50	40.1114531	-88.2278055	0	Spectrum	0	0	0	0	0	0	0	0	0	0	0	0	0	0	0	0	0	0	0	0	0	0	0	0	0	0	0	0	2	1	2	2	2	1	1	3	0	1	1	3	0	1	1
D3S SGM104101	1508705415.0	50	40.1114575	-88.2278278	0	Spectrum	0	0	0	0	0	0	0	0	0	0	0	0	0	0	0	0	0	0	0	0	0	0	0	0	0	0	0	0	0	0	0	0	0	2	1	0	1	2	1	2	0	3	2
D3S SGM105211	1508705415.0	24	40.1118254	-88.228441	0	Spectrum	0	0	0	0	0	0	0	0	0	0	0	0	0	0	0	0	0	0	0	0	0	0	0	1	0	1	0	1	1	1	0	0	0	1	0	0	0	0	1	1	0	0	0
D3S SGM104101	1508705416.0	48	40.1114575	-88.2278278	0	Spectrum	0	0	0	0	0	0	0	0	0	0	0	0	0	0	0	0	0	0	0	0	0	0	0	0	0	0	0	0	1	1	2	3	1	0	1	1	2	3	1	2	1	0	0
D3S SGM105211	1508705416.0	24	40.1118254	-88.228441	0	Spectrum	0	0	0	0	0	0	0	0	0	0	0	0	0	0	0	0	0	0	0	0	0	0	0	0	0	0	1	1	1	0	0	1	0	0	0	0	0	0	0	0	0	0	0
D3S SGM104101	1508705417.0	50	40.1114591	-88.2278701	0	Spectrum	0	0	0	0	0	0	0	0	0	0	0	0	0	0	0	0	0	0	0	0	0	0	0	0	0	0	1	1	2	1	0	1	0	2	1	1	1	2	0	0	0	4	1
D3S SGM104101	1508705418.0	48	40.1114591	-88.2278701	0	Spectrum	0	0	0	0	0	0	0	0	0	0	0	0	0	0	0	0	0	0	0	0	0	0	0	0	0	0	0	0	0	0	0	3	0	1	0	0	1	1	1	2	1	0	2
D3S SGM105211	1508705418.0	22	40.1118254	-88.228441	0	Spectrum	0	0	0	0	0	0	0	0	0	0	0	0	0	0	0	0	0	0	0	0	0	0	0	1	1	0	0	0	2	1	0	0	0	1	0	1	0	0	1	0	0	0	0
D3S SGM104101	1508705419.0	44	40.1114636	-88.2279096	0	Spectrum	0	0	0	0	0	0	0	0	0	0	0	0	0	0	0	0	0	0	0	0	0	0	0	0	0	0	0	2	1	0	0	0	0	2	1	0	1	0	0	0	0	1	2
D3S SGM105211	1508705419.0	19	40.1118254	-88.228441	0	Spectrum	0	0	0	0	0	0	0	0	0	0	0	0	0	0	0	0	0	0	1	0	0	0	0	0	1	0	0	0	1	0	0	0	1	0	0	0	0	0	1	0	0	0	0
D3S SGM105211	1508705420.0	26	40.1118254	-88.228441	0	Spectrum	0	0	0	0	0	0	0	0	0	0	0	0	0	0	0	0	0	0	0	0	0	0	0	0	0	0	0	0	0	0	0	0	0	0	1	0	0	1	0	1	0	1	0
D3S SGM104101	1508705420.0	52	40.1114646	-88.227924	0	Spectrum	0	0	0	0	0	0	0	0	0	0	0	0	0	0	0	0	0	0	0	0	0	0	0	0	0	2	2	1	3	0	2	1	1	2	1	2	0	0	1	0	2	1	0
D3S SGM105211	1508705421.0	22	40.1118254	-88.228441	0	Spectrum	0	0	0	0	0	0	0	0	0	0	0	0	0	0	0	0	0	0	0	0	0	0	0	0	0	0	0	1	1	0	1	0	0	0	0	0	0	0	1	0	0	0	0
D3S SGM104101	1508705421.0	55	40.1114646	-88.227924	0	Spectrum	0	0	0	0	0	0	0	0	0	0	0	0	0	0	0	0	0	0	0	0	0	0	0	0	0	2	1	0	0	1	2	3	1	1	5	2	0	1	1	1	1	0	3
D3S SGM105211	1508705422.0	16	40.1118254	-88.228441	0	Spectrum	0	0	0	0	0	0	0	0	0	0	0	0	0	0	0	0	0	0	0	0	0	0	0	0	0	0	2	0	1	0	0	0	0	1	0	0	0	0	0	0	1	1	0
D3S SGM104101	1508705422.0	49	40.1114613	-88.2279542	0	Spectrum	0	0	0	0	0	0	0	0	0	0	0	0	0	0	0	0	0	0	0	0	0	0	0	0	0	0	2	1	0	1	0	0	1	0	2	1	2	1	4	3	2	2	0
D3S SGM105211	1508705423.0	19	40.1118254	-88.228441	0	Spectrum	0	0	0	0	0	0	0	0	0	0	0	0	0	0	0	0	0	0	0	0	1	0	0	0	1	0	0	0	2	0	0	0	0	1	0	0	0	2	1	0	1	0	0
D3S SGM104101	1508705423.0	50	40.1114613	-88.2279542	0	Spectrum	0	0	0	0	0	0	0	0	0	0	0	0	0	0	0	0	0	0	0	0	0	0	0	0	0	1	1	0	0	1	1	0	2	0	2	0	0	1	1	2	2	1	0
D3S SGM105211	1508705424.0	30	40.1118254	-88.228441	0	Spectrum	0	0	0	0	0	0	0	0	0	0	0	0	0	0	0	0	1	0	0	0	0	0	0	0	0	0	0	1	0	1	1	0	1	0	0	0	1	2	0	1	0	0	0
D3S SGM104101	1508705424.0	45	40.1114571	-88.2279963	0	Spectrum	0	0	0	0	0	0	0	0	0	0	0	0	0	0	0	0	0	0	0	0	0	0	0	0	0	0	1	2	1	0	1	0	1	0	3	3	0	1	1	1	1	0	0
D3S SGM104101	1508705425.0	44	40.1114558	-88.2280151	0	Spectrum	0	0	0	0	0	0	0	0	0	0	0	0	0	0	0	0	0	0	0	0	0	0	0	0	0	1	2	1	1	0	1	0	1	1	1	1	1	0	2	0	0	0	0
D3S SGM105211	1508705425.0	25	40.1118254	-88.228441	0	Spectrum	0	0	0	0	0	0	0	0	0	0	0	0	0	0	0	0	0	1	0	0	0	0	0	1	0	0	0	0	0	0	0	0	0	0	0	1	0	0	0	0	0	1	2
D3S SGM104101	1508705426.0	56	40.1114521	-88.228046	0	Spectrum	0	0	0	0	0	0	0	0	0	0	0	0	0	0	0	0	0	0	0	0	0	0	0	0	0	1	1	0	1	0	1	2	1	1	0	1	1	0	3	0	1	1	2
D3S SGM105211	1508705426.0	16	40.1118254	-88.228441	0	Spectrum	0	0	0	0	0	0	0	0	0	0	0	0	0	0	0	0	0	0	0	0	0	0	0	0	0	1	0	0	0	0	0	1	1	0	1	0	0	0	1	0	0	0	0
D3S SGM104101	1508705427.0	47	40.1114499	-88.2280619	0	Spectrum	0	0	0	0	0	0	0	0	0	0	0	0	0	0	0	0	0	0	0	0	0	0	0	0	0	0	0	1	1	0	0	0	0	3	1	0	0	1	1	1	1	0	1
D3S SGM105211	1508705427.0	21	40.1118254	-88.228441	0	Spectrum	0	0	0	0	0	0	0	0	0	0	0	0	0	0	0	0	0	0	0	0	0	0	0	0	0	0	0	0	0	0	0	1	0	0	0	0	0	1	0	0	1	0	1
D3S SGM104101	1508705428.0	53	40.1114476	-88.2280809	0	Spectrum	0	0	0	0	0	0	0	0	0	0	0	0	0	0	0	0	0	0	0	0	0	0	0	0	0	0	0	0	1	0	1	1	0	0	1	2	0	2	1	1	0	2	4
D3S SGM105211	1508705428.0	28	40.1118254	-88.228441	0	Spectrum	0	0	0	0	0	0	0	0	0	0	0	0	0	0	0	0	0	0	0	0	0	0	0	0	0	0	0	0	0	0	0	1	0	0	1	0	0	2	0	0	1	0	0
D3S SGM104101	1508705429.0	52	40.1114476	-88.2280809	0	Spectrum	0	0	0	0	0	0	0	0	0	0	0	0	0	0	0	0	0	0	0	0	0	0	0	0	0	0	0	2	0	1	0	0	1	1	0	2	1	0	3	2	2	4	1
D3S SGM105211	1508705429.0	37	40.1118254	-88.228441	0	Spectrum	0	0	0	0	0	0	0	0	0	0	0	0	0	0	0	0	0	0	0	0	0	0	2	0	0	0	1	0	0	0	0	1	0	0	0	0	0	0	0	0	0	0	0
D3S SGM105211	1508705430.0	36	40.1118254	-88.228441	0	Spectrum	0	0	0	0	0	0	0	0	0	0	0	0	0	0	0	0	0	0	0	0	0	1	0	1	0	1	1	0	0	1	1	0	1	0	0	0	1	0	2	0	0	0	1
D3S SGM104101	1508705430.0	57	40.1114458	-88.2281154	0	Spectrum	0	0	0	0	0	0	0	0	0	0	0	0	0	0	0	0	0	0	0	0	0	0	0	0	0	0	2	0	0	3	1	1	1	1	1	0	2	0	1	0	1	2	2
D3S SGM105211	1508705431.0	33	40.1118254	-88.228441	0	Spectrum	0	0	0	0	0	0	0	0	0	0	0	0	0	0	0	0	0	0	0	0	0	1	0	0	0	0	0	1	0	2	0	0	0	0	0	0	0	0	2	0	0	2	1
D3S SGM105211	1508705432.0	28	40.1118254	-88.228441	0	Spectrum	0	0	0	0	0	0	0	0	0	0	0	0	0	0	0	0	0	0	0	0	0	0	0	0	0	0	0	0	0	0	1	0	0	0	1	0	0	0	0	1	0	0	1
D3S SGM104101	1508705432.0	59	40.1114454	-88.2281363	0	Spectrum	0	0	0	0	0	0	0	0	0	0	0	0	0	0	0	0	0	0	0	0	0	0	0	0	0	2	1	2	2	0	1	1	0	1	1	1	1	1	2	0	1	0	1
D3S SGM104101	1508705433.0	62	40.1114454	-88.2281363	0	Spectrum	0	0	0	0	0	0	0	0	0	0	0	0	0	0	0	0	0	0	0	0	0	0	0	0	0	0	0	0	2	0	0	0	2	0	1	0	2	3	0	1	2	1	1
D3S SGM105211	1508705434.0	26	40.1118254	-88.228441	0	Spectrum	0	0	0	0	0	0	0	0	0	0	0	0	0	0	0	0	0	0	0	0	0	0	0	0	0	0	0	0	0	0	0	0	1	0	1	0	0	1	0	0	0	0	1
D3S SGM104101	1508705434.0	51	40.1114468	-88.2281831	0	Spectrum	0	0	0	0	0	0	0	0	0	0	0	0	0	0	0	0	0	0	0	0	0	0	0	0	0	0	0	0	1	0	1	1	0	1	1	0	2	4	1	3	0	1	1
D3S SGM104101	1508705435.0	56	40.1114468	-88.2281831	0	Spectrum	0	0	0	0	0	0	0	0	0	0	0	0	0	0	0	0	0	0	0	0	0	0	0	0	0	0	1	0	1	0	1	1	3	1	3	0	1	1	0	4	1	1	1
D3S SGM105211	1508705435.0	25	40.1118254	-88.228441	0	Spectrum	0	0	0	0	0	0	0	0	0	0	0	0	0	0	0	0	0	0	0	0	0	0	0	0	0	0	0	0	0	0	1	0	1	0	0	0	0	0	0	0	0	2	0
D3S SGM104101	1508705436.0	46	40.111446	-88.2282229	0	Spectrum	0	0	0	0	0	0	0	0	0	0	0	0	0	0	0	0	0	0	0	0	0	0	0	0	0	0	0	0	1	0	1	2	1	2	1	1	1	3	0	0	1	1	0
D3S SGM105211	1508705436.0	27	40.1118254	-88.228441	0	Spectrum	0	0	0	0	0	0	0	0	0	0	0	0	0	0	0	0	0	0	0	0	0	1	1	0	0	0	1	0	1	0	1	0	0	1	0	0	0	0	0	0	0	2	0
D3S SGM104101	1508705437.0	45	40.111446	-88.2282229	0	Spectrum	0	0	0	0	0	0	0	0	0	0	0	0	0	0	0	0	0	0	0	0	0	0	0	0	0	0	1	0	0	1	1	0	1	0	0	0	5	1	2	1	0	3	0
D3S SGM105211	1508705437.0	37	40.1118254	-88.228441	0	Spectrum	0	0	0	0	0	0	0	0	0	0	0	0	0	0	0	0	0	1	0	0	0	0	0	0	0	0	0	0	0	1	0	0	0	1	3	0	0	1	0	0	0	0	0
D3S SGM104101	1508705438.0	49	40.1114429	-88.2282584	0	Spectrum	0	0	0	0	0	0	0	0	0	0	0	0	0	0	0	0	0	0	0	0	0	0	0	0	0	0	0	0	0	0	1	0	0	1	2	2	0	1	0	2	3	2	1
D3S SGM105211	1508705438.0	22	40.1118254	-88.228441	0	Spectrum	0	0	0	0	0	0	0	0	0	0	0	0	0	0	0	0	0	0	0	0	0	0	0	0	0	0	0	0	0	1	1	0	1	0	0	0	0	3	0	0	0	0	0
D3S SGM104101	1508705439.0	51	40.1114429	-88.2282584	0	Spectrum	0	0	0	0	0	0	0	0	0	0	0	0	0	0	0	0	0	0	0	0	0	0	0	0	0	0	0	1	1	2	0	1	1	2	1	1	2	0	0	2	1	2	3
D3S SGM105211	1508705439.0	28	40.1118254	-88.228441	0	Spectrum	0	0	0	0	0	0	0	0	0	0	0	0	0	0	0	0	0	1	0	0	0	2	0	0	0	0	0	0	0	0	1	0	0	1	0	0	0	0	0	0	0	0	0
D3S SGM104101	1508705440.0	44	40.1114368	-88.2283014	0	Spectrum	0	0	0	0	0	0	0	0	0	0	0	0	0	0	0	0	0	0	0	0	0	0	0	0	0	0	0	1	0	0	1	1	2	0	0	0	2	2	1	2	0	0	1
D3S SGM105211	1508705440.0	22	40.1118254	-88.228441	0	Spectrum	0	0	0	0	0	0	0	0	0	0	0	0	0	0	0	0	0	0	0	0	0	1	0	1	0	0	0	1	0	0	0	2	0	0	0	0	2	0	0	0	0	0	0
D3S SGM105211	1508705441.0	26	40.1118254	-88.228441	0	Spectrum	0	0	0	0	0	0	0	0	0	0	0	0	0	0	0	0	0	0	0	0	0	0	0	0	0	0	0	0	1	2	0	0	0	0	0	0	0	0	0	1	0	0	0
D3S SGM104101	1508705441.0	49	40.1114368	-88.2283014	0	Spectrum	0	0	0	0	0	0	0	0	0	0	0	0	0	0	0	0	0	0	0	0	0	0	0	0	0	0	2	0	1	0	2	0	2	2	1	1	0	1	1	2	1	1	0
D3S SGM105211	1508705442.0	19	40.1118254	-88.228441	0	Spectrum	0	0	0	0	0	0	0	0	0	0	0	0	0	0	0	0	0	0	0	0	0	0	0	0	0	0	0	1	1	0	0	0	0	0	0	0	0	1	0	1	0	1	0
D3S SGM104101	1508705442.0	51	40.1114354	-88.2283416	0	Spectrum	0	0	0	0	0	0	0	0	0	0	0	0	0	0	0	0	0	0	0	0	0	0	0	0	0	0	0	0	0	1	0	0	1	2	5	0	2	2	1	1	1	0	1
D3S SGM105211	1508705443.0	31	40.1118254	-88.228441	0	Spectrum	0	0	0	0	0	0	0	0	0	0	0	0	0	0	0	0	0	0	1	0	0	0	0	0	1	0	0	0	0	1	0	0	0	0	1	0	0	0	1	0	0	0	1
D3S SGM104101	1508705443.0	51	40.1114379	-88.2283937	0	Spectrum	0	0	0	0	0	0	0	0	0	0	0	0	0	0	0	0	0	0	0	0	0	0	0	0	0	0	1	0	0	2	0	2	0	1	0	1	2	2	1	2	0	0	1
D3S SGM105211	1508705444.0	17	40.1118254	-88.228441	0	Spectrum	0	0	0	0	0	0	0	0	0	0	0	0	0	0	0	0	0	0	0	0	0	0	0	0	0	1	1	0	0	1	0	0	0	0	0	0	0	1	0	0	0	0	0
D3S SGM104101	1508705444.0	42	40.1114379	-88.2283937	0	Spectrum	0	0	0	0	0	0	0	0	0	0	0	0	0	0	0	0	0	0	0	0	0	0	0	0	0	0	0	0	1	2	0	0	1	2	0	0	1	1	0	0	1	0	2
D3S SGM105211	1508705445.0	20	40.1118254	-88.228441	0	Spectrum	0	0	0	0	0	0	0	0	0	0	0	0	0	0	0	0	0	1	0	0	0	1	0	1	0	0	0	0	0	0	0	0	0	0	0	1	0	0	0	1	0	0	2
D3S SGM104101	1508705445.0	59	40.1114361	-88.2284376	0	Spectrum	0	0	0	0	0	0	0	0	0	0	0	0	0	0	0	0	0	0	0	0	0	0	0	0	0	0	2	2	0	0	0	1	2	0	1	2	0	1	0	1	1	1	0
D3S SGM104101	1508705446.0	54	40.1114342	-88.2284574	0	Spectrum	0	0	0	0	0	0	0	0	0	0	0	0	0	0	0	0	0	0	0	0	0	0	0	0	0	2	2	0	0	0	3	2	2	1	2	1	1	1	2	0	1	0	1
D3S SGM105211	1508705446.0	35	40.1118254	-88.228441	0	Spectrum	0	0	0	0	0	0	0	0	0	0	0	0	0	0	0	0	0	0	0	0	0	0	0	0	0	0	1	1	0	0	1	2	0	0	0	0	0	0	0	1	0	0	4
D3S SGM104101	1508705447.0	55	40.1114342	-88.2284574	0	Spectrum	0	0	0	0	0	0	0	0	0	0	0	0	0	0	0	0	0	0	0	0	0	0	0	0	0	1	0	2	0	1	1	2	0	2	1	3	1	1	2	0	0	0	1
D3S SGM105211	1508705447.0	28	40.1118254	-88.228441	0	Spectrum	0	0	0	0	0	0	0	0	0	0	0	0	0	0	0	0	0	0	0	0	0	0	0	0	0	0	0	0	0	0	1	0	0	0	0	0	0	1	0	1	0	0	1
D3S SGM104101	1508705448.0	40	40.1114292	-88.2284962	0	Spectrum	0	0	0	0	0	0	0	0	0	0	0	0	0	0	0	0	0	0	0	0	0	0	0	0	0	0	1	1	0	0	0	0	2	0	2	1	1	0	2	0	0	0	0
D3S SGM105211	1508705448.0	28	40.1118254	-88.228441	0	Spectrum	0	0	0	0	0	0	0	0	0	0	0	0	0	0	0	0	0	0	0	0	0	0	0	0	1	1	0	0	1	0	0	1	1	0	0	0	0	2	0	1	1	0	0
D3S SGM104101	1508705449.0	38	40.1114292	-88.2284962	0	Spectrum	0	0	0	0	0	0	0	0	0	0	0	0	0	0	0	0	0	0	0	0	0	0	0	0	0	2	1	1	1	0	1	0	1	0	0	1	1	0	1	1	2	1	1
D3S SGM105211	1508705450.0	28	40.1118254	-88.228441	0	Spectrum	0	0	0	0	0	0	0	0	0	0	0	0	0	0	0	0	0	0	0	0	0	0	0	0	0	0	0	0	0	0	0	1	1	0	1	1	0	0	1	0	0	0	0
D3S SGM104101	1508705450.0	50	40.1114207	-88.2285351	0	Spectrum	0	0	0	0	0	0	0	0	0	0	0	0	0	0	0	0	0	0	0	0	0	0	0	0	0	0	0	2	0	1	0	2	0	1	1	0	2	0	0	4	3	1	0
D3S SGM105211	1508705451.0	25	40.1118254	-88.228441	0	Spectrum	0	0	0	0	0	0	0	0	0	0	0	0	0	0	0	0	0	0	0	1	0	0	0	0	1	0	1	0	0	0	0	0	0	1	0	0	2	0	0	0	0	0	0
D3S SGM104101	1508705451.0	53	40.1114156	-88.2285556	0	Spectrum	0	0	0	0	0	0	0	0	0	0	0	0	0	0	0	0	0	0	0	0	0	0	0	0	0	0	1	0	0	0	0	1	0	3	1	1	1	2	1	1	3	0	0
D3S SGM105211	1508705452.0	27	40.1118254	-88.228441	0	Spectrum	0	0	0	0	0	0	0	0	0	0	0	0	0	0	0	0	0	1	0	0	0	0	0	0	0	0	0	0	0	0	1	1	0	1	0	0	1	0	0	0	0	2	1
D3S SGM105211	1508705453.0	27	40.1118254	-88.228441	0	Spectrum	0	0	0	0	0	0	0	0	0	0	0	0	0	0	0	0	0	0	0	0	0	0	0	1	0	0	0	0	0	0	0	0	1	1	1	1	0	1	0	0	0	1	1
D3S SGM104101	1508705453.0	56	40.1114113	-88.2285759	0	Spectrum	0	0	0	0	0	0	0	0	0	0	0	0	0	0	0	0	0	0	0	0	0	0	0	0	0	1	1	0	0	0	1	4	0	1	0	0	0	0	0	1	0	2	1
D3S SGM105211	1508705454.0	36	40.1118254	-88.228441	0	Spectrum	0	0	0	0	0	0	0	0	0	0	0	0	0	0	0	0	0	1	0	0	0	0	0	0	0	1	1	0	0	0	0	0	1	1	0	2	0	0	1	1	1	0	0
D3S SGM104101	1508705454.0	50	40.1114113	-88.2285759	0	Spectrum	0	0	0	0	0	0	0	0	0	0	0	0	0	0	0	0	0	0	0	0	0	0	0	0	0	0	1	0	0	1	0	2	2	1	1	2	1	2	1	2	2	3	1
D3S SGM104101	1508705455.0	46	40.1114072	-88.2286113	0	Spectrum	0	0	0	0	0	0	0	0	0	0	0	0	0	0	0	0	0	0	0	0	0	0	0	0	0	0	0	1	1	2	0	1	0	0	1	1	0	2	4	0	4	1	0
D3S SGM105211	1508705455.0	35	40.1118254	-88.228441	0	Spectrum	0	0	0	0	0	0	0	0	0	0	0	0	0	0	0	0	0	0	0	0	1	0	0	1	0	0	0	1	0	1	1	1	0	0	0	0	0	0	1	1	0	1	0
D3S SGM104101	1508705456.0	45	40.1114072	-88.2286113	0	Spectrum	0	0	0	0	0	0	0	0	0	0	0	0	0	0	0	0	0	0	0	0	0	0	0	0	0	0	0	0	0	1	1	0	0	1	2	0	2	0	1	0	0	2	1
D3S SGM105211	1508705456.0	22	40.1118254	-88.228441	0	Spectrum	0	0	0	0	0	0	0	0	0	0	0	0	0	0	0	0	0	0	0	0	0	0	0	0	0	1	0	0	0	0	0	0	0	1	0	0	0	0	0	1	1	0	0
D3S SGM104101	1508705457.0	46	40.1114083	-88.2286436	0	Spectrum	0	0	0	0	0	0	0	0	0	0	0	0	0	0	0	0	0	0	0	0	0	0	0	0	0	0	3	0	0	0	1	2	2	0	1	1	0	0	3	0	2	0	1
D3S SGM105211	1508705457.0	32	40.1118254	-88.228441	0	Spectrum	0	0	0	0	0	0	0	0	0	0	0	0	0	0	0	0	0	0	0	0	0	0	0	0	0	0	0	0	0	0	0	0	0	0	1	0	0	0	0	0	1	1	1
D3S SGM104101	1508705458.0	55	40.1114089	-88.2286601	0	Spectrum	0	0	0	0	0	0	0	0	0	0	0	0	0	0	0	0	0	0	0	0	0	0	0	0	0	0	0	0	0	2	0	0	1	0	1	0	1	1	0	2	0	2	2
D3S SGM105211	1508705458.0	22	40.1118254	-88.228441	0	Spectrum	0	0	0	0	0	0	0	0	0	0	0	0	0	0	0	0	0	1	0	1	0	0	1	1	0	0	0	0	0	1	0	0	0	1	0	0	0	1	0	0	0	0	0
D3S SGM104101	1508705459.0	41	40.1114101	-88.2286767	0	Spectrum	0	0	0	0	0	0	0	0	0	0	0	0	0	0	0	0	0	0	0	0	0	0	0	0	0	1	0	1	0	1	1	0	1	2	0	0	0	3	2	0	0	1	0
D3S SGM105211	1508705459.0	31	40.1118254	-88.228441	0	Spectrum	0	0	0	0	0	0	0	0	0	0	0	0	0	0	0	0	0	0	0	0	0	0	0	2	0	0	0	0	0	0	1	1	0	0	0	1	0	1	0	0	1	0	0
D3S SGM104101	1508705460.0	48	40.1114116	-88.2286932	0	Spectrum	0	0	0	0	0	0	0	0	0	0	0	0	0	0	0	0	0	0	0	0	0	0	0	0	0	0	0	1	2	1	2	2	0	0	0	2	2	0	0	3	1	0	0
D3S SGM105211	1508705460.0	29	40.1118254	-88.228441	0	Spectrum	0	0	0	0	0	0	0	0	0	0	0	0	0	0	0	0	0	0	0	0	0	0	1	0	0	0	0	0	0	2	0	0	0	0	0	0	0	0	1	0	0	0	0
D3S SGM105211	1508705461.0	22	40.1118254	-88.228441	0	Spectrum	0	0	0	0	0	0	0	0	0	0	0	0	0	0	0	0	0	0	1	0	0	0	0	0	0	0	0	0	0	1	0	0	1	0	1	0	0	0	0	0	0	0	0
D3S SGM104101	1508705461.0	47	40.1114116	-88.2286932	0	Spectrum	0	0	0	0	0	0	0	0	0	0	0	0	0	0	0	0	0	0	0	0	0	0	0	0	0	1	0	0	0	2	0	0	1	1	0	1	1	1	1	0	1	0	1
D3S SGM105211	1508705462.0	28	40.1118254	-88.228441	0	Spectrum	0	0	0	0	0	0	0	0	0	0	0	0	0	0	0	0	0	1	0	0	0	0	0	0	0	0	1	0	1	0	1	0	0	0	0	0	2	0	1	0	1	0	0
D3S SGM104101	1508705462.0	49	40.1114156	-88.2287257	0	Spectrum	0	0	0	0	0	0	0	0	0	0	0	0	0	0	0	0	0	0	0	0	0	0	0	0	0	1	0	0	0	0	0	1	0	0	0	2	1	0	1	2	1	2	1
D3S SGM105211	1508705463.0	21	40.1118254	-88.228441	0	Spectrum	0	0	0	0	0	0	0	0	0	0	0	0	0	0	0	0	0	0	0	0	0	0	0	0	0	0	1	0	1	1	0	2	0	0	0	0	0	0	1	0	0	1	1
D3S SGM104101	1508705463.0	43	40.1114156	-88.2287257	0	Spectrum	0	0	0	0	0	0	0	0	0	0	0	0	0	0	0	0	0	0	0	0	0	0	0	0	0	1	0	0	0	0	0	3	0	3	1	1	1	0	0	0	3	1	0
D3S SGM105211	1508705464.0	25	40.1118254	-88.228441	0	Spectrum	0	0	0	0	0	0	0	0	0	0	0	0	0	0	0	0	0	0	0	0	0	0	1	0	0	0	0	0	0	0	0	1	0	1	0	0	0	0	0	0	0	1	2
D3S SGM104101	1508705464.0	38	40.1114155	-88.2287533	0	Spectrum	0	0	0	0	0	0	0	0	0	0	0	0	0	0	0	0	0	0	0	0	0	0	0	0	0	0	0	0	0	2	0	2	0	1	0	1	0	0	1	1	0	0	0
D3S SGM104101	1508705465.0	40	40.1114137	-88.2287695	0	Spectrum	0	0	0	0	0	0	0	0	0	0	0	0	0	0	0	0	0	0	0	0	0	0	0	0	0	1	0	0	1	0	1	1	0	0	0	0	1	1	2	2	0	0	2
D3S SGM105211	1508705465.0	29	40.1118254	-88.228441	0	Spectrum	0	0	0	0	0	0	0	0	0	0	0	0	0	0	0	0	0	0	0	0	0	1	0	0	0	0	0	0	0	0	0	0	0	0	0	0	0	0	1	0	0	0	0
D3S SGM104101	1508705466.0	53	40.1114124	-88.2287861	0	Spectrum	0	0	0	0	0	0	0	0	0	0	0	0	0	0	0	0	0	0	0	0	0	0	0	0	0	1	2	1	0	2	2	0	2	3	0	0	1	3	0	1	1	0	0
D3S SGM105211	1508705466.0	32	40.1118254	-88.228441	0	Spectrum	0	0	0	0	0	0	0	0	0	0	0	0	0	0	0	0	0	0	0	0	0	0	0	0	0	1	0	0	0	0	0	1	2	0	0	0	0	0	0	1	0	0	0
D3S SGM104101	1508705467.0	45	40.1114124	-88.2287861	0	Spectrum	0	0	0	0	0	0	0	0	0	0	0	0	0	0	0	0	0	0	0	0	0	0	0	0	0	0	0	0	0	0	0	2	1	0	2	0	3	2	0	1	0	2	1
D3S SGM105211	1508705467.0	27	40.1118254	-88.228441	0	Spectrum	0	0	0	0	0	0	0	0	0	0	0	0	0	0	0	0	0	0	0	0	0	0	1	0	1	1	0	1	0	0	0	1	0	0	0	0	2	1	0	0	0	0	0
D3S SGM104101	1508705468.0	42	40.1114106	-88.2288114	0	Spectrum	0	0	0	0	0	0	0	0	0	0	0	0	0	0	0	0	0	0	0	0	0	0	0	0	0	0	0	0	0	1	1	0	3	0	0	1	1	1	2	0	2	0	1
D3S SGM104101	1508705469.0	36	40.1114106	-88.2288114	0	Spectrum	0	0	0	0	0	0	0	0	0	0	0	0	0	0	0	0	0	0	0	0	0	0	0	0	0	0	0	2	0	1	0	0	0	0	1	5	1	0	1	2	3	0	1
D3S SGM105211	1508705469.0	26	40.1118254	-88.228441	0	Spectrum	0	0	0	0	0	0	0	0	0	0	0	0	0	0	0	0	0	0	1	1	1	0	0	0	0	0	0	1	0	0	1	0	1	1	1	0	0	0	0	1	1	0	0
D3S SGM104101	1508705470.0	46	40.1114111	-88.2288334	0	Spectrum	0	0	0	0	0	0	0	0	0	0	0	0	0	0	0	0	0	0	0	0	0	0	0	0	0	0	0	2	0	0	0	1	0	1	0	0	1	2	1	0	1	0	0
D3S SGM105211	1508705470.0	25	40.1118254	-88.228441	0	Spectrum	0	0	0	0	0	0	0	0	0	0	0	0	0	0	0	0	0	0	0	0	1	0	0	0	0	1	0	1	1	0	1	0	0	1	0	0	0	0	0	1	0	0	0
D3S SGM105211	1508705471.0	28	40.1118254	-88.228441	0	Spectrum	0	0	0	0	0	0	0	0	0	0	0	0	0	0	0	0	0	0	0	0	1	0	0	0	0	0	0	0	1	0	0	0	0	0	0	1	0	0	1	1	0	1	1
D3S SGM104101	1508705471.0	46	40.1114111	-88.2288334	0	Spectrum	0	0	0	0	0	0	0	0	0	0	0	0	0	0	0	0	0	0	0	0	0	0	0	0	0	0	0	1	1	2	0	0	1	1	0	1	0	2	1	0	2	2	1
D3S SGM105211	1508705472.0	20	40.1118254	-88.228441	0	Spectrum	0	0	0	0	0	0	0	0	0	0	0	0	0	0	0	0	0	0	0	1	0	0	0	0	1	0	1	0	1	0	0	0	1	0	0	1	1	0	0	0	0	0	0
D3S SGM104101	1508705472.0	32	40.1114096	-88.2288526	0	Spectrum	0	0	0	0	0	0	0	0	0	0	0	0	0	0	0	0	0	0	0	0	0	0	0	0	0	0	0	1	0	1	0	0	2	0	2	0	1	0	0	1	1	1	3
D3S SGM105211	1508705473.0	26	40.1118254	-88.228441	0	Spectrum	0	0	0	0	0	0	0	0	0	0	0	0	0	0	0	0	1	0	0	0	0	0	1	1	1	0	0	0	1	0	0	0	0	0	0	0	0	0	0	0	0	1	0
D3S SGM104101	1508705473.0	38	40.111411	-88.2288643	0	Spectrum	0	0	0	0	0	0	0	0	0	0	0	0	0	0	0	0	0	0	0	0	0	0	0	0	0	0	0	1	0	0	0	1	0	3	1	0	0	2	1	1	1	2	1
D3S SGM105211	1508705474.0	26	40.1118254	-88.228441	0	Spectrum	0	0	0	0	0	0	0	0	0	0	0	0	0	0	0	0	0	1	0	0	1	1	0	0	0	0	1	0	0	1	0	0	1	1	0	0	1	1	0	0	0	2	0
D3S SGM104101	1508705474.0	44	40.1114129	-88.2289027	0	Spectrum	0	0	0	0	0	0	0	0	0	0	0	0	0	0	0	0	0	0	0	0	0	0	0	0	0	0	1	1	1	1	1	1	3	0	0	4	1	1	2	0	3	1	0
D3S SGM104101	1508705475.0	47	40.1114101	-88.2289233	0	Spectrum	0	0	0	0	0	0	0	0	0	0	0	0	0	0	0	0	0	0	0	0	0	0	0	0	0	1	0	1	1	0	1	0	0	3	1	0	2	1	2	3	1	2	1
D3S SGM105211	1508705475.0	23	40.1118254	-88.228441	0	Spectrum	0	0	0	0	0	0	0	0	0	0	0	0	0	0	0	0	0	0	0	0	0	0	0	0	0	0	0	2	0	1	0	1	0	0	0	0	0	1	1	0	0	0	0
D3S SGM104101	1508705476.0	32	40.1114054	-88.2289415	0	Spectrum	0	0	0	0	0	0	0	0	0	0	0	0	0	0	0	0	0	0	0	0	0	0	0	0	0	0	0	0	0	1	2	2	0	1	1	0	0	0	0	0	1	0	1
D3S SGM105211	1508705476.0	30	40.1118254	-88.228441	0	Spectrum	0	0	0	0	0	0	0	0	0	0	0	0	0	0	0	0	0	0	0	0	0	0	0	0	1	0	0	0	0	1	0	0	0	1	0	1	1	0	1	1	0	0	0
D3S SGM104101	1508705477.0	35	40.1114054	-88.2289415	0	Spectrum	0	0	0	0	0	0	0	0	0	0	0	0	0	0	0	0	0	0	0	0	0	0	0	0	0	0	0	0	0	1	0	0	0	1	1	1	0	0	0	0	1	1	0
D3S SGM105211	1508705477.0	34	40.1118254	-88.228441	0	Spectrum	0	0	0	0	0	0	0	0	0	0	0	0	0	0	0	0	0	0	0	0	0	1	0	0	0	2	0	1	0	0	0	0	1	1	1	0	0	0	1	0	0	0	2
D3S SGM104101	1508705478.0	28	40.1113949	-88.2289714	0	Spectrum	0	0	0	0	0	0	0	0	0	0	0	0	0	0	0	0	0	0	0	0	0	0	0	0	0	0	2	0	1	0	0	0	1	0	1	0	0	0	0	1	1	0	1
D3S SGM105211	1508705478.0	28	40.1118254	-88.228441	0	Spectrum	0	0	0	0	0	0	0	0	0	0	0	0	0	0	0	0	0	0	0	0	0	0	0	0	1	0	0	1	1	0	0	0	1	0	0	0	1	0	0	1	0	0	0
D3S SGM104101	1508705479.0	33	40.1113905	-88.2289861	0	Spectrum	0	0	0	0	0	0	0	0	0	0	0	0	0	0	0	0	0	0	0	0	0	0	0	0	0	0	1	1	0	0	1	1	0	1	0	2	0	1	2	0	1	0	0
D3S SGM105211	1508705479.0	16	40.1118254	-88.228441	0	Spectrum	0	0	0	0	0	0	0	0	0	0	0	0	0	0	0	0	0	0	0	0	0	0	0	0	0	0	0	0	0	2	0	0	0	0	0	0	0	1	0	0	0	0	0
D3S SGM105211	1508705480.0	23	40.1118254	-88.228441	0	Spectrum	0	0	0	0	0	0	0	0	0	0	0	0	0	0	0	0	0	0	0	0	0	0	0	0	1	2	0	0	1	0	0	0	0	0	0	0	0	1	1	0	0	0	1
D3S SGM104101	1508705480.0	35	40.1113905	-88.2289861	0	Spectrum	0	0	0	0	0	0	0	0	0	0	0	0	0	0	0	0	0	0	0	0	0	0	0	0	0	0	0	0	0	0	1	0	0	2	4	1	1	0	0	3	0	0	0
D3S SGM105211	1508705481.0	26	40.1118254	-88.228441	0	Spectrum	0	0	0	0	0	0	0	0	0	0	0	0	0	0	0	0	0	0	0	0	1	0	1	1	0	0	0	0	0	0	0	0	0	0	0	0	1	0	0	1	0	1	0
D3S SGM105211	1508705482.0	27	40.1118254	-88.228441	0	Spectrum	0	0	0	0	0	0	0	0	0	0	0	0	0	0	0	0	0	0	0	0	0	0	1	0	0	0	0	0	1	0	1	0	0	0	0	0	0	0	0	1	0	0	1
D3S SGM104101	1508705482.0	51	40.1113816	-88.2290119	0	Spectrum	0	0	0	0	0	0	0	0	0	0	0	0	0	0	0	0	0	0	0	0	0	0	0	0	0	0	0	3	2	1	1	1	0	1	0	2	1	0	2	0	0	1	1
D3S SGM105211	1508705483.0	32	40.1118254	-88.228441	0	Spectrum	0	0	0	0	0	0	0	0	0	0	0	0	0	0	0	0	0	0	0	0	0	0	0	0	0	0	0	0	0	0	1	1	0	1	2	0	0	1	0	0	1	0	0
D3S SGM104101	1508705483.0	58	40.1113816	-88.2290119	0	Spectrum	0	0	0	0	0	0	0	0	0	0	0	0	0	0	0	0	0	0	0	0	0	0	0	0	0	1	0	1	1	0	0	2	2	1	2	0	2	1	1	0	2	0	4
D3S SGM104101	1508705484.0	42	40.1113645	-88.2290255	0	Spectrum	0	0	0	0	0	0	0	0	0	0	0	0	0	0	0	0	0	0	0	0	0	0	0	0	0	1	0	0	0	1	0	0	0	1	0	3	0	1	1	0	1	3	1
D3S SGM105211	1508705485.0	18	40.1118254	-88.228441	0	Spectrum	0	0	0	0	0	0	0	0	0	0	0	0	0	0	0	0	0	0	0	0	1	0	0	0	0	0	0	1	1	0	0	2	0	0	0	0	0	1	0	0	0	0	0
D3S SGM104101	1508705485.0	48	40.1113523	-88.2290291	0	Spectrum	0	0	0	0	0	0	0	0	0	0	0	0	0	0	0	0	0	0	0	0	0	0	0	0	0	1	0	2	0	0	0	3	2	1	0	1	0	0	0	3	0	1	0
D3S SGM104101	1508705486.0	39	40.1113523	-88.2290291	0	Spectrum	0	0	0	0	0	0	0	0	0	0	0	0	0	0	0	0	0	0	0	0	0	0	0	0	0	1	0	0	1	1	0	2	0	2	2	3	0	0	1	1	1	1	0
D3S SGM105211	1508705486.0	27	40.1118254	-88.228441	0	Spectrum	0	0	0	0	0	0	0	0	0	0	0	0	0	0	0	0	0	0	0	0	0	0	1	0	0	0	0	1	0	0	1	1	0	0	1	1	0	1	0	0	0	0	0
D3S SGM104101	1508705487.0	42	40.1113288	-88.2290364	0	Spectrum	0	0	0	0	0	0	0	0	0	0	0	0	0	0	0	0	0	0	0	0	0	0	0	0	0	0	0	0	0	2	0	0	0	2	0	2	1	0	0	0	0	0	2
D3S SGM105211	1508705487.0	31	40.1118254	-88.228441	0	Spectrum	0	0	0	0	0	0	0	0	0	0	0	0	0	0	0	0	0	0	0	0	0	0	0	0	0	0	1	0	1	0	1	0	1	2	2	0	0	0	0	1	0	1	0
D3S SGM104101	1508705488.0	45	40.1113288	-88.2290364	0	Spectrum	0	0	0	0	0	0	0	0	0	0	0	0	0	0	0	0	0	0	0	0	0	0	0	0	0	0	0	0	1	2	0	1	3	0	1	1	0	0	0	1	1	0	2
D3S SGM105211	1508705488.0	32	40.1118254	-88.228441	0	Spectrum	0	0	0	0	0	0	0	0	0	0	0	0	0	0	0	0	0	1	0	0	1	0	1	0	0	0	0	1	1	0	0	0	2	1	1	1	0	1	0	0	2	0	0
D3S SGM104101	1508705489.0	46	40.1113047	-88.2290416	0	Spectrum	0	0	0	0	0	0	0	0	0	0	0	0	0	0	0	0	0	0	0	0	0	0	0	0	0	0	0	0	0	0	0	1	0	0	1	2	2	1	0	1	1	3	1
D3S SGM105211	1508705489.0	31	40.1118254	-88.228441	0	Spectrum	0	0	0	0	0	0	0	0	0	0	0	0	0	0	0	0	0	0	0	1	0	0	0	0	1	0	0	1	0	1	0	0	0	0	0	0	1	1	1	0	0	0	0
D3S SGM104101	1508705490.0	50	40.1112919	-88.2290409	0	Spectrum	0	0	0	0	0	0	0	0	0	0	0	0	0	0	0	0	0	0	0	0	0	0	0	0	0	1	0	1	0	0	2	0	2	1	2	1	0	0	3	0	1	1	3
D3S SGM105211	1508705490.0	21	40.1118254	-88.228441	0	Spectrum	0	0	0	0	0	0	0	0	0	0	0	0	0	0	0	0	0	0	0	0	0	0	1	1	1	0	0	1	0	0	0	0	0	1	1	1	2	0	0	0	0	0	0
D3S SGM105211	1508705491.0	25	40.1118254	-88.228441	0	Spectrum	0	0	0	0	0	0	0	0	0	0	0	0	0	0	0	0	0	0	0	0	0	0	0	0	1	1	0	0	0	0	1	0	1	0	0	0	0	0	0	0	1	1	0
D3S SGM104101	1508705491.0	39	40.1112919	-88.2290409	0	Spectrum	0	0	0	0	0	0	0	0	0	0	0	0	0	0	0	0	0	0	0	0	0	0	0	0	0	0	0	0	2	1	0	0	3	3	0	3	1	0	0	0	0	1	1
D3S SGM105211	1508705492.0	31	40.1118254	-88.228441	0	Spectrum	0	0	0	0	0	0	0	0	0	0	0	0	0	0	0	0	0	0	0	0	1	1	0	0	0	1	0	0	1	0	0	0	2	0	1	0	1	0	0	1	1	1	0
D3S SGM104101	1508705492.0	44	40.1112646	-88.2290343	0	Spectrum	0	0	0	0	0	0	0	0	0	0	0	0	0	0	0	0	0	0	0	0	0	0	0	0	0	0	0	0	0	1	0	2	2	0	1	0	0	1	3	4	1	1	2
D3S SGM105211	1508705493.0	27	40.1118254	-88.228441	0	Spectrum	0	0	0	0	0	0	0	0	0	0	0	0	0	0	0	0	0	0	0	0	0	0	2	0	0	0	1	0	0	0	2	1	0	0	0	0	0	0	0	0	0	1	0
D3S SGM104101	1508705493.0	42	40.1112514	-88.229031	0	Spectrum	0	0	0	0	0	0	0	0	0	0	0	0	0	0	0	0	0	0	0	0	0	0	0	0	0	0	0	0	0	0	1	0	1	0	1	1	0	0	0	1	0	1	0
D3S SGM105211	1508705494.0	24	40.1118254	-88.228441	0	Spectrum	0	0	0	0	0	0	0	0	0	0	0	0	0	0	0	0	0	0	0	0	0	0	0	0	0	1	1	0	0	1	0	1	0	0	0	0	0	0	0	1	0	0	0
D3S SGM104101	1508705494.0	42	40.1112514	-88.229031	0	Spectrum	0	0	0	0	0	0	0	0	0	0	0	0	0	0	0	0	0	0	0	0	0	0	0	0	0	1	0	2	0	1	1	0	0	0	2	0	1	0	1	0	1	0	1
D3S SGM104101	1508705495.0	55	40.1112245	-88.2290269	0	Spectrum	0	0	0	0	0	0	0	0	0	0	0	0	0	0	0	0	0	0	0	0	0	0	0	0	0	2	0	1	1	1	1	0	2	0	1	0	0	0	1	2	1	0	0
D3S SGM105211	1508705495.0	30	40.1118254	-88.228441	0	Spectrum	0	0	0	0	0	0	0	0	0	0	0	0	0	0	0	0	0	1	0	1	0	0	0	1	0	0	0	0	0	1	1	0	1	0	1	0	1	0	0	0	1	0	0
D3S SGM104101	1508705496.0	36	40.1112245	-88.2290269	0	Spectrum	0	0	0	0	0	0	0	0	0	0	0	0	0	0	0	0	0	0	0	0	0	0	0	0	0	0	0	1	0	1	0	1	0	0	1	2	2	1	1	0	1	0	0
D3S SGM105211	1508705496.0	26	40.1118254	-88.228441	0	Spectrum	0	0	0	0	0	0	0	0	0	0	0	0	0	0	0	0	0	0	0	0	0	1	1	1	0	0	1	0	1	0	1	0	0	1	0	0	1	0	1	0	0	2	0
D3S SGM104101	1508705497.0	39	40.1112009	-88.2290235	0	Spectrum	0	0	0	0	0	0	0	0	0	0	0	0	0	0	0	0	0	0	0	0	0	0	0	0	0	0	1	1	0	0	0	0	0	2	1	0	2	1	1	1	0	0	1
D3S SGM105211	1508705497.0	26	40.1118254	-88.228441	0	Spectrum	0	0	0	0	0	0	0	0	0	0	0	0	0	0	0	0	0	0	0	0	0	0	0	0	0	0	0	0	0	0	1	0	0	0	0	0	0	0	1	0	1	0	1
D3S SGM104101	1508705498.0	36	40.1111881	-88.2290228	0	Spectrum	0	0	0	0	0	0	0	0	0	0	0	0	0	0	0	0	0	0	0	0	0	0	0	0	0	0	1	0	1	0	0	2	2	0	1	1	0	0	2	1	0	1	0
D3S SGM105211	1508705498.0	31	40.1118254	-88.228441	0	Spectrum	0	0	0	0	0	0	0	0	0	0	0	0	0	0	0	0	0	0	0	0	0	0	1	1	0	0	0	1	0	0	0	0	1	1	0	0	1	0	0	0	0	0	0
D3S SGM104101	1508705499.0	31	40.1111881	-88.2290228	0	Spectrum	0	0	0	0	0	0	0	0	0	0	0	0	0	0	0	0	0	0	0	0	0	0	0	0	0	1	0	0	2	0	0	0	0	1	1	0	0	2	1	0	0	2	0
D3S SGM105211	1508705499.0	28	40.1118254	-88.228441	0	Spectrum	0	0	0	0	0	0	0	0	0	0	0	0	0	0	0	0	0	0	0	0	0	0	1	0	0	1	1	0	1	1	0	0	0	0	0	0	0	0	0	1	0	1	1
D3S SGM104101	1508705500.0	48	40.1111631	-88.2290206	0	Spectrum	0	0	0	0	0	0	0	0	0	0	0	0	0	0	0	0	0	0	0	0	0	0	0	0	0	1	1	1	0	0	3	0	1	1	0	0	0	2	0	1	0	0	2
D3S SGM105211	1508705501.0	24	40.1118254	-88.228441	0	Spectrum	0	0	0	0	0	0	0	0	0	0	0	0	0	0	0	0	0	0	0	0	0	0	0	1	0	0	0	0	0	0	0	0	0	2	0	0	0	0	1	0	0	0	0
D3S SGM104101	1508705501.0	42	40.1111631	-88.2290206	0	Spectrum	0	0	0	0	0	0	0	0	0	0	0	0	0	0	0	0	0	0	0	0	0	0	0	0	0	0	0	0	0	0	0	0	0	0	1	1	1	2	1	1	1	0	3
D3S SGM105211	1508705502.0	26	40.1118254	-88.228441	0	Spectrum	0	0	0	0	0	0	0	0	0	0	0	0	0	0	0	0	0	0	0	0	0	0	0	1	0	0	0	0	1	0	0	0	0	0	2	0	0	0	1	0	0	0	0
D3S SGM104101	1508705502.0	34	40.1111343	-88.2290162	0	Spectrum	0	0	0	0	0	0	0	0	0	0	0	0	0	0	0	0	0	0	0	0	0	0	0	0	0	1	0	0	1	0	3	1	0	1	1	2	0	1	0	0	0	2	1
D3S SGM105211	1508705503.0	27	40.1118254	-88.228441	0	Spectrum	0	0	0	0	0	0	0	0	0	0	0	0	0	0	0	0	0	0	1	0	1	0	0	0	0	1	0	0	0	0	0	0	0	1	0	0	0	0	0	1	0	0	0
D3S SGM104101	1508705503.0	37	40.1111022	-88.2290138	0	Spectrum	0	0	0	0	0	0	0	0	0	0	0	0	0	0	0	0	0	0	0	0	0	0	0	0	0	0	0	0	0	1	1	1	0	1	0	2	0	0	4	0	1	0	0
D3S SGM105211	1508705504.0	31	40.1118254	-88.228441	0	Spectrum	0	0	0	0	0	0	0	0	0	0	0	0	0	0	0	0	0	0	0	1	0	0	0	0	0	0	0	0	0	1	0	1	0	0	1	0	0	1	0	1	0	1	0
D3S SGM104101	1508705504.0	47	40.1110866	-88.2290122	0	Spectrum	0	0	0	0	0	0	0	0	0	0	0	0	0	0	0	0	0	0	0	0	0	0	0	0	0	0	0	0	1	3	2	0	0	1	0	1	2	2	0	0	1	1	2
D3S SGM104101	1508705505.0	35	40.1110866	-88.2290122	0	Spectrum	0	0	0	0	0	0	0	0	0	0	0	0	0	0	0	0	0	0	0	0	0	0	0	0	0	0	1	2	0	0	0	0	0	0	1	0	1	1	1	1	3	0	0
D3S SGM105211	1508705505.0	27	40.1118254	-88.228441	0	Spectrum	0	0	0	0	0	0	0	0	0	0	0	0	0	0	0	0	0	0	1	0	0	0	0	0	0	0	0	0	1	1	0	0	0	0	0	0	0	0	0	0	1	0	0
D3S SGM104101	1508705506.0	34	40.1110575	-88.2290109	0	Spectrum	0	0	0	0	0	0	0	0	0	0	0	0	0	0	0	0	0	0	0	0	0	0	0	0	0	0	0	0	0	1	0	1	1	0	0	0	0	0	0	0	1	1	0
D3S SGM105211	1508705506.0	30	40.1118254	-88.228441	0	Spectrum	0	0	0	0	0	0	0	0	0	0	0	0	0	0	0	0	0	1	0	0	0	0	1	0	0	0	0	0	1	0	0	0	0	0	0	1	1	2	0	1	0	0	0
D3S SGM104101	1508705507.0	47	40.1110442	-88.2290107	0	Spectrum	0	0	0	0	0	0	0	0	0	0	0	0	0	0	0	0	0	0	0	0	0	0	0	0	0	0	0	1	0	0	2	1	1	1	1	1	2	0	1	2	0	1	2
D3S SGM105211	1508705507.0	30	40.1118254	-88.228441	0	Spectrum	0	0	0	0	0	0	0	0	0	0	0	0	0	0	0	0	0	0	0	0	1	0	0	1	0	0	0	0	0	0	0	1	0	0	0	0	1	0	0	1	1	0	0
D3S SGM104101	1508705508.0	32	40.1110326	-88.2290103	0	Spectrum	0	0	0	0	0	0	0	0	0	0	0	0	0	0	0	0	0	0	0	0	0	0	0	0	0	1	0	0	0	0	0	0	1	1	0	2	2	0	0	1	0	2	0
D3S SGM105211	1508705508.0	21	40.1118254	-88.228441	0	Spectrum	0	0	0	0	0	0	0	0	0	0	0	0	0	0	0	0	0	0	0	0	0	1	0	0	0	0	0	1	1	1	0	0	0	0	0	0	0	0	0	0	1	1	0
D3S SGM105211	1508705509.0	29	40.1118254	-88.228441	0	Spectrum	0	0	0	0	0	0	0	0	0	0	0	0	0	0	0	0	0	0	0	0	0	0	1	1	0	0	0	2	0	0	0	0	0	0	1	1	1	0	0	1	0	0	0
D3S SGM104101	1508705510.0	41	40.1110326	-88.2290103	0	Spectrum	0	0	0	0	0	0	0	0	0	0	0	0	0	0	0	0	0	0	0	0	0	0	0	0	0	0	0	1	0	0	0	1	3	0	3	0	0	2	0	1	0	1	0
D3S SGM105211	1508705510.0	19	40.1118254	-88.228441	0	Spectrum	0	0	0	0	0	0	0	0	0	0	0	0	0	0	0	0	0	0	0	0	0	0	0	0	0	1	2	0	0	0	0	0	0	0	0	0	0	2	0	0	0	0	0
D3S SGM105211	1508705511.0	24	40.1118254	-88.228441	0	Spectrum	0	0	0	0	0	0	0	0	0	0	0	0	0	0	0	0	0	0	0	0	0	0	0	1	0	1	0	1	0	0	0	0	0	1	0	0	0	0	1	1	0	1	0
D3S SGM104101	1508705511.0	47	40.1110083	-88.2290131	0	Spectrum	0	0	0	0	0	0	0	0	0	0	0	0	0	0	0	0	0	0	0	0	0	0	0	0	0	1	0	1	0	0	0	0	1	2	0	1	0	1	1	0	0	1	0
D3S SGM105211	1508705512.0	30	40.1118254	-88.228441	0	Spectrum	0	0	0	0	0	0	0	0	0	0	0	0	0	0	0	0	0	0	0	0	0	0	0	0	0	0	0	1	1	1	0	0	0	1	0	0	0	0	0	0	0	0	0
D3S SGM104101	1508705512.0	36	40.1109959	-88.2290154	0	Spectrum	0	0	0	0	0	0	0	0	0	0	0	0	0	0	0	0	0	0	0	0	0	0	0	0	0	0	1	0	0	4	0	0	0	1	1	1	0	1	0	1	0	0	0
D3S SGM105211	1508705513.0	30	40.1118254	-88.228441	0	Spectrum	0	0	0	0	0	0	0	0	0	0	0	0	0	0	0	0	0	0	0	0	1	0	0	0	0	0	0	2	1	1	1	0	0	0	0	1	0	0	0	1	0	0	0
D3S SGM104101	1508705513.0	48	40.1109838	-88.2290153	0	Spectrum	0	0	0	0	0	0	0	0	0	0	0	0	0	0	0	0	0	0	0	0	0	0	0	0	0	0	2	0	1	0	1	2	0	1	2	0	2	0	0	1	0	0	2
D3S SGM105211	1508705514.0	28	40.1118254	-88.228441	0	Spectrum	0	0	0	0	0	0	0	0	0	0	0	0	0	0	0	0	0	0	0	0	0	1	0	0	1	0	1	0	0	0	0	1	2	0	0	0	0	0	1	1	0	1	0
D3S SGM104101	1508705514.0	31	40.1109715	-88.2290142	0	Spectrum	0	0	0	0	0	0	0	0	0	0	0	0	0	0	0	0	0	0	0	0	0	0	0	0	0	0	0	0	0	0	0	0	0	0	1	2	2	0	1	0	1	1	1
D3S SGM104101	1508705515.0	53	40.1109604	-88.2290121	0	Spectrum	0	0	0	0	0	0	0	0	0	0	0	0	0	0	0	0	0	0	0	0	0	0	0	0	0	0	3	1	0	0	0	4	1	1	1	3	3	0	0	3	0	1	0
D3S SGM105211	1508705515.0	31	40.1118254	-88.228441	0	Spectrum	0	0	0	0	0	0	0	0	0	0	0	0	0	0	0	0	0	0	0	0	0	0	1	0	0	2	0	1	0	0	0	1	1	0	1	0	1	1	1	0	0	0	0
D3S SGM104101	1508705516.0	42	40.1109492	-88.2290121	0	Spectrum	0	0	0	0	0	0	0	0	0	0	0	0	0	0	0	0	0	0	0	0	0	0	0	0	0	0	0	0	1	0	0	2	0	3	1	2	0	1	2	0	0	0	1
D3S SGM105211	1508705516.0	28	40.1118254	-88.228441	0	Spectrum	0	0	0	0	0	0	0	0	0	0	0	0	0	0	0	0	0	2	0	0	0	0	0	0	0	0	0	0	1	1	1	0	0	0	1	0	1	2	0	1	0	0	2
D3S SGM104101	1508705517.0	31	40.1109492	-88.2290121	0	Spectrum	0	0	0	0	0	0	0	0	0	0	0	0	0	0	0	0	0	0	0	0	0	0	0	0	0	0	1	0	0	0	1	0	2	2	3	0	1	0	0	0	1	1	0
D3S SGM104101	1508705518.0	43	40.1109314	-88.2290147	0	Spectrum	0	0	0	0	0	0	0	0	0	0	0	0	0	0	0	0	0	0	0	0	0	0	0	0	0	0	1	1	0	1	0	2	1	2	0	1	1	2	0	2	0	1	1
D3S SGM105211	1508705518.0	21	40.1118254	-88.228441	0	Spectrum	0	0	0	0	0	0	0	0	0	0	0	0	0	0	0	0	0	0	0	0	0	0	0	1	0	0	0	0	0	0	0	0	0	0	0	0	0	0	0	0	1	2	1
D3S SGM104101	1508705519.0	43	40.1109212	-88.2290162	0	Spectrum	0	0	0	0	0	0	0	0	0	0	0	0	0	0	0	0	0	0	0	0	0	0	0	0	0	0	0	1	0	0	0	0	0	1	2	0	1	3	3	1	0	2	1
D3S SGM105211	1508705519.0	21	40.1118254	-88.228441	0	Spectrum	0	0	0	0	0	0	0	0	0	0	0	0	0	0	0	0	0	0	0	0	0	0	0	0	1	0	0	0	0	0	0	0	0	0	0	0	0	0	0	0	1	1	0
D3S SGM104101	1508705520.0	45	40.1109212	-88.2290162	0	Spectrum	0	0	0	0	0	0	0	0	0	0	0	0	0	0	0	0	0	0	0	0	0	0	0	0	0	0	0	2	1	0	0	1	1	1	0	1	3	0	2	0	0	1	0
D3S SGM105211	1508705520.0	31	40.1118254	-88.228441	0	Spectrum	0	0	0	0	0	0	0	0	0	0	0	0	0	0	0	0	0	1	0	0	0	0	0	0	0	1	0	0	1	0	0	1	1	0	1	0	0	2	0	0	0	0	0
D3S SGM105211	1508705521.0	26	40.1118254	-88.228441	0	Spectrum	0	0	0	0	0	0	0	0	0	0	0	0	0	0	0	0	0	0	0	0	0	0	1	0	0	0	0	2	0	0	0	0	0	0	0	0	0	1	0	0	1	0	1
D3S SGM104101	1508705521.0	42	40.1109104	-88.2290165	0	Spectrum	0	0	0	0	0	0	0	0	0	0	0	0	0	0	0	0	0	0	0	0	0	0	0	0	0	0	1	1	0	1	1	0	0	1	2	0	1	2	0	2	1	1	0
D3S SGM105211	1508705522.0	34	40.1118254	-88.228441	0	Spectrum	0	0	0	0	0	0	0	0	0	0	0	0	0	0	0	0	0	0	0	0	0	0	0	1	0	0	0	2	1	0	0	0	0	0	0	2	0	1	0	0	1	2	0
D3S SGM104101	1508705522.0	47	40.1109104	-88.2290165	0	Spectrum	0	0	0	0	0	0	0	0	0	0	0	0	0	0	0	0	0	0	0	0	0	0	0	0	0	1	0	1	1	2	0	1	0	1	1	3	0	0	0	0	1	0	0
D3S SGM105211	1508705523.0	32	40.1118254	-88.228441	0	Spectrum	0	0	0	0	0	0	0	0	0	0	0	0	0	0	0	0	0	0	1	0	0	0	0	0	0	0	0	0	0	0	0	0	0	0	0	0	0	1	0	0	1	0	0
D3S SGM104101	1508705523.0	39	40.1109005	-88.2290135	0	Spectrum	0	0	0	0	0	0	0	0	0	0	0	0	0	0	0	0	0	0	0	0	0	0	0	0	0	0	0	1	0	2	1	1	0	1	2	1	1	1	2	1	0	2	0
D3S SGM105211	1508705524.0	32	40.1118254	-88.228441	0	Spectrum	0	0	0	0	0	0	0	0	0	0	0	0	0	0	0	0	0	0	0	0	1	0	0	1	0	0	0	0	0	0	2	2	1	0	0	0	0	0	0	1	0	1	0
D3S SGM104101	1508705524.0	38	40.1109005	-88.2290135	0	Spectrum	0	0	0	0	0	0	0	0	0	0	0	0	0	0	0	0	0	0	0	0	0	0	0	0	0	0	0	1	0	0	0	1	1	0	1	2	0	2	1	2	1	1	1
D3S SGM104101	1508705525.0	42	40.1108852	-88.2290164	0	Spectrum	0	0	0	0	0	0	0	0	0	0	0	0	0	0	0	0	0	0	0	0	0	0	0	0	0	0	0	0	1	0	0	0	1	2	0	1	2	2	0	0	1	2	1
D3S SGM105211	1508705525.0	19	40.1118254	-88.228441	0	Spectrum	0	0	0	0	0	0	0	0	0	0	0	0	0	0	0	0	0	0	0	0	0	0	0	1	0	1	0	0	1	0	1	0	0	0	0	0	0	0	1	0	1	0	0
D3S SGM104101	1508705526.0	32	40.110865	-88.2290216	0	Spectrum	0	0	0	0	0	0	0	0	0	0	0	0	0	0	0	0	0	0	0	0	0	0	0	0	0	2	0	0	0	0	0	2	0	0	1	0	2	0	2	0	2	0	1
D3S SGM105211	1508705526.0	27	40.1118254	-88.228441	0	Spectrum	0	0	0	0	0	0	0	0	0	0	0	0	0	0	0	0	0	0	0	0	0	0	0	0	1	0	0	0	0	0	1	0	0	0	2	0	0	0	0	0	0	1	0
D3S SGM104101	1508705527.0	48	40.1108505	-88.2290214	0	Spectrum	0	0	0	0	0	0	0	0	0	0	0	0	0	0	0	0	0	0	0	0	0	0	0	0	0	0	0	0	1	1	1	2	0	1	0	2	0	1	0	1	0	1	0
D3S SGM105211	1508705527.0	25	40.1118254	-88.228441	0	Spectrum	0	0	0	0	0	0	0	0	0	0	0	0	0	0	0	0	0	0	0	0	0	0	0	0	0	0	1	1	0	0	0	2	0	0	0	0	0	0	0	0	0	0	0
D3S SGM104101	1508705528.0	43	40.1108387	-88.2290226	0	Spectrum	0	0	0	0	0	0	0	0	0	0	0	0	0	0	0	0	0	0	0	0	0	0	0	0	0	0	0	0	1	0	1	0	0	2	1	1	0	2	1	2	0	2	0
D3S SGM105211	1508705528.0	35	40.1118254	-88.228441	0	Spectrum	0	0	0	0	0	0	0	0	0	0	0	0	0	0	0	0	0	0	0	0	0	0	0	0	0	0	0	1	0	1	1	1	0	0	0	0	0	0	0	0	1	0	0
D3S SGM104101	1508705529.0	50	40.110824	-88.2290226	0	Spectrum	0	0	0	0	0	0	0	0	0	0	0	0	0	0	0	0	0	0	0	0	0	0	0	0	0	0	1	1	0	2	0	1	2	4	0	1	1	3	0	2	0	0	1
D3S SGM105211	1508705529.0	27	40.1118254	-88.228441	0	Spectrum	0	0	0	0	0	0	0	0	0	0	0	0	0	0	0	0	0	0	0	0	0	0	0	1	0	0	1	0	0	0	0	0	0	0	1	0	1	0	0	0	0	0	1
D3S SGM105211	1508705530.0	30	40.1118254	-88.228441	0	Spectrum	0	0	0	0	0	0	0	0	0	0	0	0	0	0	0	0	0	0	1	0	0	0	0	0	0	0	0	0	0	0	0	0	1	0	0	1	2	0	1	1	1	1	0
D3S SGM104101	1508705530.0	39	40.110824	-88.2290226	0	Spectrum	0	0	0	0	0	0	0	0	0	0	0	0	0	0	0	0	0	0	0	0	0	0	0	0	0	0	0	0	0	0	0	1	2	0	2	0	0	0	1	1	0	1	0
D3S SGM105211	1508705531.0	28	40.1118254	-88.228441	0	Spectrum	0	0	0	0	0	0	0	0	0	0	0	0	0	0	0	0	0	0	0	0	0	0	1	0	0	1	0	0	0	0	0	1	0	0	1	1	1	0	0	2	1	0	0
D3S SGM105211	1508705532.0	27	40.1118254	-88.228441	0	Spectrum	0	0	0	0	0	0	0	0	0	0	0	0	0	0	0	0	0	0	0	0	1	0	0	1	0	0	0	0	1	0	1	1	0	1	0	0	1	0	0	0	0	0	0
D3S SGM104101	1508705532.0	53	40.1107919	-88.2290178	0	Spectrum	0	0	0	0	0	0	0	0	0	0	0	0	0	0	0	0	0	0	0	0	0	0	0	0	0	0	1	1	2	0	0	0	0	0	0	2	0	2	0	3	0	0	0
D3S SGM105211	1508705533.0	26	40.1118254	-88.228441	0	Spectrum	0	0	0	0	0	0	0	0	0	0	0	0	0	0	0	0	0	0	0	0	0	1	0	0	0	1	0	0	0	0	1	0	1	1	1	0	0	0	1	0	1	0	0
D3S SGM104101	1508705533.0	45	40.1107752	-88.2290113	0	Spectrum	0	0	0	0	0	0	0	0	0	0	0	0	0	0	0	0	0	0	0	0	0	0	0	0	0	0	0	1	1	0	1	1	3	0	0	1	0	0	1	2	1	1	0
D3S SGM105211	1508705534.0	31	40.1118254	-88.228441	0	Spectrum	0	0	0	0	0	0	0	0	0	0	0	0	0	0	0	0	0	0	0	1	0	1	1	1	0	1	0	0	0	1	0	1	1	1	1	1	1	0	2	0	1	0	0
D3S SGM104101	1508705534.0	48	40.1107598	-88.2290058	0	Spectrum	0	0	0	0	0	0	0	0	0	0	0	0	0	0	0	0	0	0	0	0	0	0	0	0	0	2	0	0	1	1	0	0	2	2	0	2	0	1	0	2	1	1	0
D3S SGM104101	1508705535.0	53	40.1107598	-88.2290058	0	Spectrum	0	0	0	0	0	0	0	0	0	0	0	0	0	0	0	0	0	0	0	0	0	0	0	0	0	0	1	0	0	1	0	0	2	0	1	3	1	2	0	0	1	0	2
D3S SGM104101	1508705536.0	43	40.1107369	-88.2289982	0	Spectrum	0	0	0	0	0	0	0	0	0	0	0	0	0	0	0	0	0	0	0	0	0	0	0	0	0	0	1	0	1	1	0	0	1	2	1	0	1	0	0	2	0	0	1
D3S SGM105211	1508705536.0	30	40.1118254	-88.228441	0	Spectrum	0	0	0	0	0	0	0	0	0	0	0	0	0	0	0	0	1	1	0	0	0	0	0	1	0	0	0	0	0	1	0	0	0	1	0	1	1	1	0	0	1	1	0
D3S SGM104101	1508705537.0	46	40.1107369	-88.2289982	0	Spectrum	0	0	0	0	0	0	0	0	0	0	0	0	0	0	0	0	0	0	0	0	0	0	0	0	0	0	1	0	0	0	0	1	1	0	1	1	0	2	0	0	0	1	0
D3S SGM105211	1508705537.0	20	40.1118254	-88.228441	0	Spectrum	0	0	0	0	0	0	0	0	0	0	0	0	0	0	0	0	0	0	0	0	0	0	0	0	1	0	1	0	0	0	0	0	1	0	0	0	0	0	1	0	0	0	0
D3S SGM104101	1508705538.0	44	40.110717	-88.2289887	0	Spectrum	0	0	0	0	0	0	0	0	0	0	0	0	0	0	0	0	0	0	0	0	0	0	0	0	0	1	0	0	0	1	1	1	1	0	1	0	0	2	1	1	0	0	1
D3S SGM105211	1508705538.0	24	40.1118254	-88.228441	0	Spectrum	0	0	0	0	0	0	0	0	0	0	0	0	0	0	0	0	0	0	0	0	0	0	0	0	0	0	0	0	0	0	1	0	0	0	0	0	0	0	0	0	0	0	0
D3S SGM104101	1508705539.0	38	40.110717	-88.2289887	0	Spectrum	0	0	0	0	0	0	0	0	0	0	0	0	0	0	0	0	0	0	0	0	0	0	0	0	0	0	0	0	1	1	1	1	0	2	2	0	0	0	0	1	1	0	0
D3S SGM105211	1508705539.0	24	40.1118254	-88.228441	0	Spectrum	0	0	0	0	0	0	0	0	0	0	0	0	0	0	0	0	0	0	0	0	0	0	0	0	0	1	0	0	2	0	0	0	0	1	0	0	0	1	0	0	0	0	0
D3S SGM104101	1508705540.0	39	40.1107039	-88.2289886	0	Spectrum	0	0	0	0	0	0	0	0	0	0	0	0	0	0	0	0	0	0	0	0	0	0	0	0	0	1	0	1	0	1	2	0	0	0	0	0	1	0	0	0	0	2	1
D3S SGM105211	1508705540.0	29	40.1118254	-88.228441	0	Spectrum	0	0	0	0	0	0	0	0	0	0	0	0	0	0	0	0	0	0	0	0	0	0	0	1	0	0	1	0	1	0	0	0	1	0	1	0	1	2	0	1	0	0	1
D3S SGM105211	1508705541.0	22	40.1118254	-88.228441	0	Spectrum	0	0	0	0	0	0	0	0	0	0	0	0	0	0	0	0	0	0	0	0	0	0	0	0	2	0	0	1	0	0	0	0	0	0	0	0	0	0	0	1	0	0	0
D3S SGM105211	1508705542.0	34	40.1118254	-88.228441	0	Spectrum	0	0	0	0	0	0	0	0	0	0	0	0	0	0	0	0	0	0	0	0	0	0	0	0	0	0	0	0	0	0	0	0	2	2	1	2	1	0	1	2	0	1	0
D3S SGM105211	1508705543.0	21	40.1118254	-88.228441	0	Spectrum	0	0	0	0	0	0	0	0	0	0	0	0	0	0	0	0	0	0	0	0	0	0	0	0	0	0	0	0	0	0	0	0	1	0	0	1	0	0	0	0	1	0	0
D3S SGM105211	1508705544.0	19	40.1118254	-88.228441	0	Spectrum	0	0	0	0	0	0	0	0	0	0	0	0	0	0	0	0	0	0	0	0	0	0	0	0	0	0	0	0	0	0	1	1	0	0	0	0	0	0	0	1	0	1	0
D3S SGM104101	1508705541.0	42	40.1107039	-88.2289886	0	Spectrum	0	0	0	0	0	0	0	0	0	0	0	0	0	0	0	0	0	0	0	0	0	0	0	0	0	0	0	0	0	2	1	2	1	0	0	0	2	2	0	1	0	1	2
D3S SGM104101	1508705542.0	32	40.1106778	-88.2289931	0	Spectrum	0	0	0	0	0	0	0	0	0	0	0	0	0	0	0	0	0	0	0	0	0	0	0	0	0	1	0	0	0	0	0	0	0	1	0	0	0	0	1	1	0	1	0
D3S SGM104101	1508705543.0	43	40.1106646	-88.2289919	0	Spectrum	0	0	0	0	0	0	0	0	0	0	0	0	0	0	0	0	0	0	0	0	0	0	0	0	0	0	0	0	0	0	0	0	0	0	2	1	0	2	2	1	0	0	1
D3S SGM104101	1508705544.0	34	40.1106308	-88.2289895	0	Spectrum	0	0	0	0	0	0	0	0	0	0	0	0	0	0	0	0	0	0	0	0	0	0	0	0	0	0	1	0	2	0	0	0	2	0	0	0	1	1	2	0	1	0	1
D3S SGM104101	1508705545.0	44	40.1106308	-88.2289895	0	Spectrum	0	0	0	0	0	0	0	0	0	0	0	0	0	0	0	0	0	0	0	0	0	0	0	0	0	1	0	2	1	0	1	0	2	0	2	0	0	1	2	0	0	2	1
D3S SGM105211	1508705545.0	19	40.1118254	-88.228441	0	Spectrum	0	0	0	0	0	0	0	0	0	0	0	0	0	0	0	0	0	0	0	0	0	0	0	0	0	0	0	0	0	0	0	0	0	0	0	0	0	1	0	0	1	1	0
D3S SGM104101	1508705546.0	38	40.1105861	-88.2289895	0	Spectrum	0	0	0	0	0	0	0	0	0	0	0	0	0	0	0	0	0	0	0	0	0	0	0	0	0	0	0	0	0	1	0	1	0	1	0	1	0	2	0	0	1	1	0
D3S SGM105211	1508705546.0	30	40.1118254	-88.228441	0	Spectrum	0	0	0	0	0	0	0	0	0	0	0	0	0	0	0	0	0	0	0	0	0	0	0	0	1	1	1	1	1	0	1	0	0	0	1	1	0	0	0	0	1	0	1
D3S SGM104101	1508705547.0	46	40.1105861	-88.2289895	0	Spectrum	0	0	0	0	0	0	0	0	0	0	0	0	0	0	0	0	0	0	0	0	0	0	0	0	0	0	0	0	0	0	0	0	1	0	2	6	0	0	1	0	0	1	0
D3S SGM105211	1508705547.0	22	40.1118254	-88.228441	0	Spectrum	0	0	0	0	0	0	0	0	0	0	0	0	0	0	0	0	0	0	0	1	0	1	0	0	0	1	0	1	0	0	0	0	1	0	0	0	0	0	0	1	1	1	2
D3S SGM104101	1508705548.0	43	40.1105552	-88.2289899	0	Spectrum	0	0	0	0	0	0	0	0	0	0	0	0	0	0	0	0	0	0	0	0	0	0	0	0	0	0	0	0	0	1	1	0	2	0	0	0	0	3	0	0	0	1	2
D3S SGM105211	1508705548.0	23	40.1118254	-88.228441	0	Spectrum	0	0	0	0	0	0	0	0	0	0	0	0	0	0	0	0	0	0	0	0	0	0	0	1	0	0	0	1	0	0	0	0	0	0	0	0	0	0	0	1	0	0	1
D3S SGM105211	1508705549.0	23	40.1118254	-88.228441	0	Spectrum	0	0	0	0	0	0	0	0	0	0	0	0	0	0	0	0	0	0	1	1	0	0	0	1	0	0	0	0	0	0	1	0	0	0	0	1	1	0	0	0	1	0	0
D3S SGM104101	1508705550.0	40	40.1105552	-88.2289899	0	Spectrum	0	0	0	0	0	0	0	0	0	0	0	0	0	0	0	0	0	0	0	0	0	0	0	0	0	0	0	0	1	0	0	0	1	1	1	1	1	0	0	0	1	0	1
D3S SGM105211	1508705550.0	31	40.1118254	-88.228441	0	Spectrum	0	0	0	0	0	0	0	0	0	0	0	0	0	0	0	0	0	0	0	0	0	0	0	0	1	2	0	1	0	0	0	0	0	0	0	0	1	2	0	0	1	0	0
D3S SGM105211	1508705551.0	22	40.1118254	-88.228441	0	Spectrum	0	0	0	0	0	0	0	0	0	0	0	0	0	0	0	0	0	0	0	0	0	0	0	0	0	2	0	0	0	0	0	0	0	0	0	0	0	0	0	0	0	0	1
D3S SGM104101	1508705551.0	43	40.1105227	-88.2289881	0	Spectrum	0	0	0	0	0	0	0	0	0	0	0	0	0	0	0	0	0	0	0	0	0	0	0	0	0	0	0	0	0	0	0	0	1	3	2	1	0	0	0	1	0	1	0
D3S SGM105211	1508705552.0	30	40.1118254	-88.228441	0	Spectrum	0	0	0	0	0	0	0	0	0	0	0	0	0	0	0	0	0	0	0	0	0	2	0	0	1	0	1	0	1	0	0	0	2	1	1	0	0	0	0	1	2	0	0
D3S SGM104101	1508705552.0	37	40.1105073	-88.2289875	0	Spectrum	0	0	0	0	0	0	0	0	0	0	0	0	0	0	0	0	0	0	0	0	0	0	0	0	0	0	0	0	0	1	0	1	0	5	1	1	1	0	0	0	2	0	0
D3S SGM104101	1508705553.0	47	40.1105073	-88.2289875	0	Spectrum	0	0	0	0	0	0	0	0	0	0	0	0	0	0	0	0	0	0	0	0	0	0	0	0	0	0	2	0	1	1	0	2	0	0	0	2	0	1	1	0	2	2	1
D3S SGM105211	1508705554.0	23	40.1118254	-88.228441	0	Spectrum	0	0	0	0	0	0	0	0	0	0	0	0	0	0	0	0	0	0	0	0	0	0	0	0	0	1	0	0	0	1	0	1	0	0	0	2	0	0	2	0	0	1	1
D3S SGM104101	1508705554.0	72	40.1104696	-88.2289827	0	Spectrum	0	0	0	0	0	0	0	0	0	0	0	0	0	0	0	0	0	0	0	0	0	0	0	0	0	0	0	1	2	1	0	0	0	1	1	4	3	0	1	1	2	1	1
D3S SGM105211	1508705555.0	21	40.1118254	-88.228441	0	Spectrum	0	0	0	0	0	0	0	0	0	0	0	0	0	0	0	0	0	0	0	1	0	1	0	0	0	0	0	0	0	2	0	0	0	0	1	0	0	0	1	0	0	0	0
D3S SGM104101	1508705555.0	37	40.1104696	-88.2289827	0	Spectrum	0	0	0	0	0	0	0	0	0	0	0	0	0	0	0	0	0	0	0	0	0	0	0	0	0	0	0	1	0	0	0	2	1	0	1	1	0	1	0	1	0	1	3
D3S SGM104101	1508705556.0	67	40.1104225	-88.2289783	0	Spectrum	0	0	0	0	0	0	0	0	0	0	0	0	0	0	0	0	0	0	0	0	0	0	0	0	0	0	0	0	1	1	0	0	0	1	2	3	1	3	0	1	1	2	2
D3S SGM105211	1508705556.0	18	40.1118254	-88.228441	0	Spectrum	0	0	0	0	0	0	0	0	0	0	0	0	0	0	0	0	0	0	0	0	0	0	0	0	0	0	0	0	0	0	0	0	0	0	0	1	1	0	0	0	0	0	0
D3S SGM104101	1508705557.0	43	40.1104025	-88.2289748	0	Spectrum	0	0	0	0	0	0	0	0	0	0	0	0	0	0	0	0	0	0	0	0	0	0	0	0	0	0	0	2	0	0	0	0	1	2	2	1	1	1	0	2	0	0	2
D3S SGM105211	1508705557.0	23	40.1118254	-88.228441	0	Spectrum	0	0	0	0	0	0	0	0	0	0	0	0	0	0	0	0	0	0	0	0	0	1	0	1	0	1	1	1	0	0	0	0	0	0	1	0	1	0	0	1	1	0	0
D3S SGM104101	1508705558.0	45	40.1104025	-88.2289748	0	Spectrum	0	0	0	0	0	0	0	0	0	0	0	0	0	0	0	0	0	0	0	0	0	0	0	0	0	0	2	0	0	2	0	0	0	2	1	1	0	0	1	2	1	0	1
D3S SGM105211	1508705558.0	31	40.1118254	-88.228441	0	Spectrum	0	0	0	0	0	0	0	0	0	0	0	0	0	0	0	0	0	0	1	0	0	0	0	0	0	2	0	1	0	0	0	0	0	1	0	1	1	0	2	1	0	1	1
D3S SGM104101	1508705559.0	32	40.1103571	-88.2289547	0	Spectrum	0	0	0	0	0	0	0	0	0	0	0	0	0	0	0	0	0	0	0	0	0	0	0	0	0	0	0	0	2	0	2	1	0	1	1	0	1	0	0	0	1	0	0
D3S SGM105211	1508705559.0	30	40.1118254	-88.228441	0	Spectrum	0	0	0	0	0	0	0	0	0	0	0	0	0	0	0	0	0	0	0	1	1	1	0	1	0	0	0	1	0	0	0	1	0	1	0	0	1	0	1	0	0	0	0
D3S SGM105211	1508705560.0	35	40.1118254	-88.228441	0	Spectrum	0	0	0	0	0	0	0	0	0	0	0	0	0	0	0	0	0	0	0	0	0	1	0	0	0	0	1	0	2	0	2	0	0	0	0	0	1	1	0	2	0	0	0
D3S SGM104101	1508705560.0	31	40.1103382	-88.2289423	0	Spectrum	0	0	0	0	0	0	0	0	0	0	0	0	0	0	0	0	0	0	0	0	0	0	0	0	0	0	0	1	0	0	2	1	0	1	0	0	0	0	0	1	0	0	0
D3S SGM105211	1508705561.0	32	40.1118254	-88.228441	0	Spectrum	0	0	0	0	0	0	0	0	0	0	0	0	0	0	0	0	0	0	0	0	0	0	0	0	0	0	0	0	0	1	0	0	0	0	0	1	0	1	1	0	0	1	1
D3S SGM104101	1508705561.0	37	40.1103086	-88.2289157	0	Spectrum	0	0	0	0	0	0	0	0	0	0	0	0	0	0	0	0	0	0	0	0	0	0	0	0	0	0	0	1	0	0	0	0	2	1	1	1	1	0	2	1	1	1	0
D3S SGM105211	1508705562.0	27	40.1118254	-88.228441	0	Spectrum	0	0	0	0	0	0	0	0	0	0	0	0	0	0	0	0	0	0	0	0	0	0	0	0	0	1	0	0	0	0	0	0	0	0	0	2	0	1	0	0	0	0	0
D3S SGM104101	1508705562.0	39	40.1103086	-88.2289157	0	Spectrum	0	0	0	0	0	0	0	0	0	0	0	0	0	0	0	0	0	0	0	0	0	0	0	0	0	0	0	0	0	0	2	0	1	2	0	0	0	2	2	1	1	0	1
D3S SGM105211	1508705563.0	25	40.1118254	-88.228441	0	Spectrum	0	0	0	0	0	0	0	0	0	0	0	0	0	0	0	0	0	0	0	0	0	2	0	0	0	0	0	0	1	1	1	0	0	0	0	1	0	0	0	1	0	0	0
D3S SGM104101	1508705563.0	41	40.1102896	-88.2289067	0	Spectrum	0	0	0	0	0	0	0	0	0	0	0	0	0	0	0	0	0	0	0	0	0	0	0	0	0	1	1	1	0	1	0	3	1	1	0	1	0	1	2	0	0	1	2
D3S SGM105211	1508705564.0	25	40.1118254	-88.228441	0	Spectrum	0	0	0	0	0	0	0	0	0	0	0	0	0	0	0	0	0	0	1	0	0	1	0	0	0	0	0	0	0	0	0	0	1	1	0	0	1	0	0	0	0	0	1
D3S SGM104101	1508705564.0	37	40.1102896	-88.2289067	0	Spectrum	0	0	0	0	0	0	0	0	0	0	0	0	0	0	0	0	0	0	0	0	0	0	0	0	0	0	0	0	1	2	0	0	2	0	2	0	2	0	2	0	0	1	0
D3S SGM104101	1508705565.0	42	40.1102654	-88.2288806	0	Spectrum	0	0	0	0	0	0	0	0	0	0	0	0	0	0	0	0	0	0	0	0	0	0	0	0	0	0	0	0	1	0	1	0	0	1	1	3	1	0	1	1	1	1	0
D3S SGM105211	1508705565.0	34	40.1118254	-88.228441	0	Spectrum	0	0	0	0	0	0	0	0	0	0	0	0	0	0	0	0	0	1	0	1	1	0	0	0	0	0	0	0	1	0	1	0	0	0	1	0	1	0	0	0	0	0	2
D3S SGM104101	1508705566.0	40	40.1102654	-88.2288806	0	Spectrum	0	0	0	0	0	0	0	0	0	0	0	0	0	0	0	0	0	0	0	0	0	0	0	0	0	0	0	1	0	0	1	1	0	1	2	1	1	1	2	3	2	2	1
D3S SGM105211	1508705566.0	27	40.1118254	-88.228441	0	Spectrum	0	0	0	0	0	0	0	0	0	0	0	0	0	0	0	0	0	0	0	0	0	1	1	0	0	0	0	0	0	0	2	0	0	0	0	0	0	1	0	0	0	0	0
D3S SGM105211	1508705567.0	30	40.1118254	-88.228441	0	Spectrum	0	0	0	0	0	0	0	0	0	0	0	0	0	0	0	0	0	0	0	0	0	0	1	0	0	0	1	0	1	0	0	1	0	1	0	1	2	0	0	0	0	0	0
D3S SGM104101	1508705568.0	38	40.1102473	-88.2288466	0	Spectrum	0	0	0	0	0	0	0	0	0	0	0	0	0	0	0	0	0	0	0	0	0	0	0	0	0	2	2	0	0	0	1	1	0	1	1	0	0	1	0	2	1	1	1
D3S SGM105211	1508705568.0	28	40.1118254	-88.228441	0	Spectrum	0	0	0	0	0	0	0	0	0	0	0	0	0	0	0	0	0	0	0	0	0	0	0	0	1	0	0	0	0	0	0	0	0	0	0	0	1	0	0	1	0	0	1
D3S SGM104101	1508705569.0	42	40.1102473	-88.2288466	0	Spectrum	0	0	0	0	0	0	0	0	0	0	0	0	0	0	0	0	0	0	0	0	0	0	0	0	0	0	1	2	0	2	0	0	3	1	2	0	0	1	1	1	1	1	1
D3S SGM105211	1508705569.0	28	40.1118254	-88.228441	0	Spectrum	0	0	0	0	0	0	0	0	0	0	0	0	0	0	0	0	0	0	0	0	0	0	0	0	0	0	0	0	2	1	0	0	0	0	1	0	0	0	0	0	0	0	0
D3S SGM104101	1508705570.0	41	40.1102285	-88.2288166	0	Spectrum	0	0	0	0	0	0	0	0	0	0	0	0	0	0	0	0	0	0	0	0	0	0	0	0	0	1	0	0	0	1	0	1	1	0	1	0	1	1	2	0	0	0	0
D3S SGM105211	1508705570.0	22	40.1118254	-88.228441	0	Spectrum	0	0	0	0	0	0	0	0	0	0	0	0	0	0	0	0	0	0	0	0	0	1	0	0	0	0	0	0	0	0	0	0	0	1	0	0	0	0	0	1	0	0	1
D3S SGM104101	1508705571.0	33	40.1102285	-88.2288166	0	Spectrum	0	0	0	0	0	0	0	0	0	0	0	0	0	0	0	0	0	0	0	0	0	0	0	0	0	0	1	0	2	0	0	1	0	0	0	1	1	0	0	0	0	1	1
D3S SGM105211	1508705572.0	20	40.1118254	-88.228441	0	Spectrum	0	0	0	0	0	0	0	0	0	0	0	0	0	0	0	0	0	0	0	0	0	0	0	1	0	0	1	0	0	1	0	1	2	0	0	1	0	1	0	0	0	0	0
D3S SGM104101	1508705572.0	46	40.1102109	-88.2287927	0	Spectrum	0	0	0	0	0	0	0	0	0	0	0	0	0	0	0	0	0	0	0	0	0	0	0	0	0	1	0	1	0	0	1	0	0	0	0	0	3	0	1	2	1	1	1
D3S SGM105211	1508705573.0	14	40.1118254	-88.228441	0	Spectrum	0	0	0	0	0	0	0	0	0	0	0	0	0	0	0	0	0	0	0	0	0	0	0	1	1	0	1	0	0	0	0	0	0	0	1	0	0	0	0	0	0	0	0
D3S SGM104101	1508705573.0	36	40.1102109	-88.2287927	0	Spectrum	0	0	0	0	0	0	0	0	0	0	0	0	0	0	0	0	0	0	0	0	0	0	0	0	0	0	0	0	1	0	0	2	0	1	0	0	0	1	1	2	0	2	0
D3S SGM105211	1508705574.0	27	40.1118254	-88.228441	0	Spectrum	0	0	0	0	0	0	0	0	0	0	0	0	0	0	0	0	0	0	0	1	0	0	0	0	0	0	1	0	1	1	0	1	0	0	0	1	0	0	0	0	0	1	0
D3S SGM104101	1508705574.0	39	40.1101909	-88.2287738	0	Spectrum	0	0	0	0	0	0	0	0	0	0	0	0	0	0	0	0	0	0	0	0	0	0	0	0	0	1	1	0	0	0	0	0	1	2	1	1	0	0	1	0	0	3	0
D3S SGM104101	1508705575.0	33	40.110179	-88.2287641	0	Spectrum	0	0	0	0	0	0	0	0	0	0	0	0	0	0	0	0	0	0	0	0	0	0	0	0	0	0	0	0	1	0	0	0	0	0	0	3	0	1	0	0	0	1	0
D3S SGM105211	1508705575.0	27	40.1118254	-88.228441	0	Spectrum	0	0	0	0	0	0	0	0	0	0	0	0	0	0	0	0	0	0	0	0	0	0	1	0	1	0	1	0	1	0	0	0	1	0	0	0	0	0	0	0	0	1	1
D3S SGM104101	1508705576.0	38	40.1101643	-88.2287533	0	Spectrum	0	0	0	0	0	0	0	0	0	0	0	0	0	0	0	0	0	0	0	0	0	0	0	0	0	1	0	0	0	0	0	0	0	0	2	0	0	1	2	0	1	1	2
D3S SGM105211	1508705576.0	18	40.1118254	-88.228441	0	Spectrum	0	0	0	0	0	0	0	0	0	0	0	0	0	0	0	0	0	0	0	0	1	0	0	0	0	0	0	0	2	1	0	0	0	0	0	1	0	2	0	0	1	0	0
D3S SGM104101	1508705577.0	48	40.110149	-88.2287436	0	Spectrum	0	0	0	0	0	0	0	0	0	0	0	0	0	0	0	0	0	0	0	0	0	0	0	0	0	0	0	2	2	0	0	1	1	0	2	2	0	0	1	0	1	1	0
D3S SGM105211	1508705577.0	21	40.1118254	-88.228441	0	Spectrum	0	0	0	0	0	0	0	0	0	0	0	0	0	0	0	0	0	0	0	0	0	1	0	0	0	0	0	1	2	0	0	0	0	0	0	0	0	0	0	0	0	0	0
D3S SGM104101	1508705578.0	44	40.110149	-88.2287436	0	Spectrum	0	0	0	0	0	0	0	0	0	0	0	0	0	0	0	0	0	0	0	0	0	0	0	0	0	0	1	1	1	1	0	1	1	0	0	0	0	0	2	0	2	0	4
D3S SGM105211	1508705578.0	29	40.1118254	-88.228441	0	Spectrum	0	0	0	0	0	0	0	0	0	0	0	0	0	0	0	0	0	0	0	0	0	0	0	0	0	0	1	2	0	0	2	1	2	0	0	0	1	0	0	0	1	0	1
D3S SGM104101	1508705579.0	35	40.1101244	-88.2287295	0	Spectrum	0	0	0	0	0	0	0	0	0	0	0	0	0	0	0	0	0	0	0	0	0	0	0	0	0	0	0	2	0	0	1	0	0	3	0	0	1	0	0	2	0	1	1
D3S SGM105211	1508705579.0	24	40.1118254	-88.228441	0	Spectrum	0	0	0	0	0	0	0	0	0	0	0	0	0	0	0	0	0	0	0	0	0	0	0	0	0	0	0	0	0	0	0	0	0	0	0	1	1	0	0	0	0	1	0
D3S SGM105211	1508705580.0	16	40.1118254	-88.228441	0	Spectrum	0	0	0	0	0	0	0	0	0	0	0	0	0	0	0	0	0	0	0	0	0	0	1	0	0	0	0	0	0	0	0	0	0	0	0	0	0	2	1	0	0	0	0
D3S SGM105211	1508705581.0	30	40.1118254	-88.228441	0	Spectrum	0	0	0	0	0	0	0	0	0	0	0	0	0	0	0	0	0	0	1	0	0	0	0	0	0	1	1	0	1	0	1	1	0	0	0	0	1	1	0	0	0	0	0
D3S SGM104101	1508705581.0	36	40.1101056	-88.2287074	0	Spectrum	0	0	0	0	0	0	0	0	0	0	0	0	0	0	0	0	0	0	0	0	0	0	0	0	0	0	0	0	1	2	2	0	1	1	1	0	3	5	4	1	2	1	2
D3S SGM105211	1508705582.0	29	40.1118254	-88.228441	0	Spectrum	0	0	0	0	0	0	0	0	0	0	0	0	0	0	0	0	0	0	1	0	0	0	0	0	0	1	0	0	0	1	0	1	0	0	0	0	0	0	0	1	1	0	1
D3S SGM104101	1508705582.0	37	40.1100972	-88.2286939	0	Spectrum	0	0	0	0	0	0	0	0	0	0	0	0	0	0	0	0	0	0	0	0	0	0	0	0	0	1	0	1	0	0	2	1	0	0	0	0	1	1	0	0	0	0	0
D3S SGM105211	1508705583.0	25	40.1118254	-88.228441	0	Spectrum	0	0	0	0	0	0	0	0	0	0	0	0	0	0	0	0	0	0	0	0	0	0	0	0	0	1	0	0	0	0	0	0	0	1	0	0	1	0	0	0	0	0	1
D3S SGM104101	1508705583.0	44	40.1100886	-88.2286804	0	Spectrum	0	0	0	0	0	0	0	0	0	0	0	0	0	0	0	0	0	0	0	0	0	0	0	0	0	0	0	2	1	1	0	1	0	0	1	0	1	1	0	0	1	1	1
D3S SGM105211	1508705584.0	26	40.1118254	-88.228441	0	Spectrum	0	0	0	0	0	0	0	0	0	0	0	0	0	0	0	0	0	0	0	0	0	0	0	1	0	0	0	0	1	1	1	0	0	0	0	0	0	0	0	0	0	0	1
D3S SGM104101	1508705584.0	33	40.1100886	-88.2286804	0	Spectrum	0	0	0	0	0	0	0	0	0	0	0	0	0	0	0	0	0	0	0	0	0	0	0	0	0	0	0	1	0	0	0	0	0	1	0	0	2	0	3	0	2	1	1
D3S SGM104101	1508705585.0	46	40.1100665	-88.2286571	0	Spectrum	0	0	0	0	0	0	0	0	0	0	0	0	0	0	0	0	0	0	0	0	0	0	0	0	0	0	1	1	1	0	2	0	0	1	1	1	2	0	1	0	1	1	0
D3S SGM105211	1508705585.0	21	40.1118254	-88.228441	0	Spectrum	0	0	0	0	0	0	0	0	0	0	0	0	0	0	0	0	0	0	0	0	1	0	0	1	0	1	0	0	0	0	0	1	1	0	0	0	0	0	0	0	0	0	0
D3S SGM104101	1508705586.0	41	40.110042	-88.2286347	0	Spectrum	0	0	0	0	0	0	0	0	0	0	0	0	0	0	0	0	0	0	0	0	0	0	0	0	0	0	2	0	1	0	0	1	1	0	1	1	2	2	0	0	1	0	1
D3S SGM105211	1508705586.0	20	40.1118254	-88.228441	0	Spectrum	0	0	0	0	0	0	0	0	0	0	0	0	0	0	0	0	0	0	0	0	0	0	0	0	1	0	0	0	0	1	0	0	0	0	0	0	0	0	0	0	1	0	0
D3S SGM104101	1508705587.0	48	40.110042	-88.2286347	0	Spectrum	0	0	0	0	0	0	0	0	0	0	0	0	0	0	0	0	0	0	0	0	0	0	0	0	0	0	1	0	1	1	1	1	1	0	4	0	1	0	1	2	2	1	1
D3S SGM104101	1508705588.0	48	40.1100233	-88.2286136	0	Spectrum	0	0	0	0	0	0	0	0	0	0	0	0	0	0	0	0	0	0	0	0	0	0	0	0	0	0	0	0	0	0	0	0	0	1	3	1	1	1	1	0	1	1	0
D3S SGM105211	1508705588.0	21	40.1118254	-88.228441	0	Spectrum	0	0	0	0	0	0	0	0	0	0	0	0	0	0	0	0	0	0	0	0	0	0	0	0	0	1	0	0	0	0	1	0	0	0	1	0	0	0	0	0	0	0	3
D3S SGM104101	1508705589.0	50	40.1100233	-88.2286136	0	Spectrum	0	0	0	0	0	0	0	0	0	0	0	0	0	0	0	0	0	0	0	0	0	0	0	0	0	0	1	0	1	0	1	2	0	0	1	1	1	0	0	2	1	1	2
D3S SGM105211	1508705589.0	29	40.1118254	-88.228441	0	Spectrum	0	0	0	0	0	0	0	0	0	0	0	0	0	0	0	0	0	0	0	0	1	0	0	1	0	0	0	0	0	0	0	1	0	0	0	0	0	0	0	1	0	0	1
D3S SGM105211	1508705590.0	24	40.1118254	-88.228441	0	Spectrum	0	0	0	0	0	0	0	0	0	0	0	0	0	0	0	0	0	0	1	0	0	0	0	0	0	0	1	0	0	0	0	0	0	1	0	0	0	0	0	0	0	1	0
D3S SGM104101	1508705590.0	40	40.1100008	-88.228587	0	Spectrum	0	0	0	0	0	0	0	0	0	0	0	0	0	0	0	0	0	0	0	0	0	0	0	0	0	0	0	0	1	1	0	0	0	0	1	0	0	0	1	3	2	3	1
D3S SGM105211	1508705591.0	31	40.1118254	-88.228441	0	Spectrum	0	0	0	0	0	0	0	0	0	0	0	0	0	0	0	0	0	0	0	0	0	0	0	0	0	0	0	0	1	0	1	0	1	1	0	0	2	0	0	1	0	0	1
D3S SGM104101	1508705591.0	48	40.1099908	-88.228573	0	Spectrum	0	0	0	0	0	0	0	0	0	0	0	0	0	0	0	0	0	0	0	0	0	0	0	0	0	1	1	1	1	0	0	0	2	0	0	0	0	0	2	3	2	0	1
D3S SGM105211	1508705592.0	23	40.1118254	-88.228441	0	Spectrum	0	0	0	0	0	0	0	0	0	0	0	0	0	0	0	0	0	0	0	0	0	0	0	0	0	0	0	1	0	1	1	0	0	0	1	0	0	0	0	0	0	1	0
D3S SGM104101	1508705592.0	48	40.1099796	-88.2285581	0	Spectrum	0	0	0	0	0	0	0	0	0	0	0	0	0	0	0	0	0	0	0	0	0	0	0	0	0	0	2	0	1	0	1	2	2	1	1	3	1	0	0	0	0	1	0
D3S SGM105211	1508705593.0	33	40.1118254	-88.228441	0	Spectrum	0	0	0	0	0	0	0	0	0	0	0	0	0	0	0	0	0	1	0	0	0	0	0	0	1	2	2	0	0	1	0	1	1	0	2	0	1	0	1	1	0	1	1
D3S SGM104101	1508705593.0	40	40.1099796	-88.2285581	0	Spectrum	0	0	0	0	0	0	0	0	0	0	0	0	0	0	0	0	0	0	0	0	0	0	0	0	0	0	0	0	1	0	1	0	1	1	1	2	1	1	0	1	0	1	1
D3S SGM105211	1508705594.0	26	40.1118254	-88.228441	0	Spectrum	0	0	0	0	0	0	0	0	0	0	0	0	0	0	0	0	0	0	0	0	0	0	0	0	1	0	0	1	0	0	0	1	0	0	0	0	1	1	2	0	0	0	0
D3S SGM104101	1508705594.0	43	40.1099566	-88.2285329	0	Spectrum	0	0	0	0	0	0	0	0	0	0	0	0	0	0	0	0	0	0	0	0	0	0	0	0	0	1	0	1	0	0	1	4	1	0	2	1	2	1	0	0	1	1	1
D3S SGM104101	1508705595.0	48	40.1099441	-88.2285209	0	Spectrum	0	0	0	0	0	0	0	0	0	0	0	0	0	0	0	0	0	0	0	0	0	0	0	0	0	0	0	2	1	0	0	3	2	1	1	6	1	0	0	0	0	0	0
D3S SGM105211	1508705595.0	27	40.1118254	-88.228441	0	Spectrum	0	0	0	0	0	0	0	0	0	0	0	0	0	0	0	0	0	0	0	0	0	1	3	0	0	0	1	0	0	0	0	0	2	0	0	1	0	0	0	0	1	0	1
D3S SGM105211	1508705596.0	29	40.1118254	-88.228441	0	Spectrum	0	0	0	0	0	0	0	0	0	0	0	0	0	0	0	0	0	0	0	1	0	0	0	0	0	0	0	0	0	0	0	2	2	0	1	0	0	1	0	0	0	1	0
D3S SGM104101	1508705597.0	41	40.1099441	-88.2285209	0	Spectrum	0	0	0	0	0	0	0	0	0	0	0	0	0	0	0	0	0	0	0	0	0	0	0	0	0	1	0	1	0	0	3	0	1	1	1	1	0	3	1	2	1	1	1
D3S SGM105211	1508705597.0	20	40.1118254	-88.228441	0	Spectrum	0	0	0	0	0	0	0	0	0	0	0	0	0	0	0	0	0	0	0	0	0	0	0	0	0	0	0	0	0	0	0	0	0	0	1	0	2	0	0	0	1	1	0
D3S SGM104101	1508705598.0	38	40.1099257	-88.2284943	0	Spectrum	0	0	0	0	0	0	0	0	0	0	0	0	0	0	0	0	0	0	0	0	0	0	0	0	0	0	1	0	2	2	1	1	1	0	1	2	1	0	2	0	0	0	0
D3S SGM105211	1508705598.0	26	40.1118254	-88.228441	0	Spectrum	0	0	0	0	0	0	0	0	0	0	0	0	0	0	0	0	0	0	0	0	0	0	0	0	0	0	0	1	0	0	0	0	0	0	2	2	0	0	0	0	0	0	0
D3S SGM104101	1508705599.0	47	40.1099257	-88.2284943	0	Spectrum	0	0	0	0	0	0	0	0	0	0	0	0	0	0	0	0	0	0	0	0	0	0	0	0	0	1	1	1	1	0	0	1	0	1	0	1	2	1	1	1	1	2	0
D3S SGM105211	1508705599.0	31	40.1118254	-88.228441	0	Spectrum	0	0	0	0	0	0	0	0	0	0	0	0	0	0	0	0	0	0	0	1	0	0	0	0	1	0	0	0	0	1	0	0	0	0	0	0	0	0	0	3	0	1	0
D3S SGM104101	1508705600.0	52	40.1099129	-88.2284664	0	Spectrum	0	0	0	0	0	0	0	0	0	0	0	0	0	0	0	0	0	0	0	0	0	0	0	0	0	0	3	1	1	0	1	1	1	0	1	1	0	3	1	3	0	1	2
D3S SGM105211	1508705600.0	35	40.1118254	-88.228441	0	Spectrum	0	0	0	0	0	0	0	0	0	0	0	0	0	0	0	0	0	0	1	0	0	0	0	1	1	0	0	0	0	0	0	1	0	1	1	1	0	0	0	0	0	1	0
D3S SGM105211	1508705601.0	19	40.1118254	-88.228441	0	Spectrum	0	0	0	0	0	0	0	0	0	0	0	0	0	0	0	0	0	0	0	0	0	0	0	0	1	1	1	0	0	0	0	0	0	0	0	1	0	0	0	0	1	0	1
D3S SGM104101	1508705601.0	63	40.1099129	-88.2284664	0	Spectrum	0	0	0	0	0	0	0	0	0	0	0	0	0	0	0	0	0	0	0	0	0	0	0	0	0	3	0	0	1	0	0	1	3	0	1	0	3	1	2	0	1	0	2
D3S SGM105211	1508705602.0	25	40.1118254	-88.228441	0	Spectrum	0	0	0	0	0	0	0	0	0	0	0	0	0	0	0	0	0	0	0	0	0	0	0	0	0	1	1	0	0	1	0	0	0	0	0	0	0	0	1	0	1	0	0
D3S SGM104101	1508705602.0	67	40.109899	-88.2284491	0	Spectrum	0	0	0	0	0	0	0	0	0	0	0	0	0	0	0	0	0	0	0	0	0	0	0	0	0	0	0	2	0	1	2	1	2	0	3	1	0	0	1	1	0	1	3
D3S SGM105211	1508705603.0	20	40.1118254	-88.228441	0	Spectrum	0	0	0	0	0	0	0	0	0	0	0	0	0	0	0	0	0	0	0	0	0	0	0	0	0	0	0	0	0	0	0	0	0	0	1	0	0	0	0	2	0	1	1
D3S SGM104101	1508705603.0	81	40.109899	-88.2284491	0	Spectrum	0	0	0	0	0	0	0	0	0	0	0	0	0	0	0	0	0	0	0	0	0	0	0	0	0	1	0	2	1	1	1	2	2	3	1	3	2	0	2	2	2	1	2
D3S SGM104101	1508705604.0	74	40.1098912	-88.2284369	0	Spectrum	0	0	0	0	0	0	0	0	0	0	0	0	0	0	0	0	0	0	0	0	0	0	0	0	0	0	1	2	1	0	2	2	1	1	1	0	2	2	1	1	0	2	1
D3S SGM105211	1508705605.0	27	40.1118254	-88.228441	0	Spectrum	0	0	0	0	0	0	0	0	0	0	0	0	0	0	0	0	0	0	0	0	0	0	0	0	1	0	0	0	0	0	0	0	0	0	2	0	1	0	1	0	0	0	2
D3S SGM104101	1508705605.0	63	40.1098835	-88.2284271	0	Spectrum	0	0	0	0	0	0	0	0	0	0	0	0	0	0	0	0	0	0	0	0	0	0	0	0	0	1	0	1	1	0	1	1	1	1	1	1	0	1	1	1	2	1	1
D3S SGM104101	1508705606.0	66	40.1098835	-88.2284271	0	Spectrum	0	0	0	0	0	0	0	0	0	0	0	0	0	0	0	0	0	0	0	0	0	0	0	0	0	0	0	1	1	0	0	3	0	4	2	1	1	0	1	1	0	1	1
D3S SGM105211	1508705606.0	34	40.1118254	-88.228441	0	Spectrum	0	0	0	0	0	0	0	0	0	0	0	0	0	0	0	0	0	0	1	0	0	0	0	1	0	0	0	1	1	0	0	1	0	0	0	0	0	1	1	0	0	0	0
D3S SGM104101	1508705607.0	70	40.1098719	-88.2284035	0	Spectrum	0	0	0	0	0	0	0	0	0	0	0	0	0	0	0	0	0	0	0	0	0	0	0	0	0	1	0	0	1	1	2	0	2	2	2	0	2	2	6	1	3	1	1
D3S SGM105211	1508705607.0	25	40.1118254	-88.228441	0	Spectrum	0	0	0	0	0	0	0	0	0	0	0	0	0	0	0	0	1	0	0	0	0	1	0	0	1	0	0	1	0	0	1	0	0	0	0	1	1	0	0	0	1	1	0
D3S SGM104101	1508705608.0	63	40.1098719	-88.2284035	0	Spectrum	0	0	0	0	0	0	0	0	0	0	0	0	0	0	0	0	0	0	0	0	0	0	0	0	0	1	0	1	2	0	1	2	1	2	2	3	3	1	0	2	2	1	2
D3S SGM105211	1508705608.0	32	40.1118254	-88.228441	0	Spectrum	0	0	0	0	0	0	0	0	0	0	0	0	0	0	0	0	0	0	0	0	0	0	0	0	4	1	0	0	1	1	0	0	0	1	1	0	0	0	0	0	0	0	0
D3S SGM104101	1508705609.0	70	40.1098835	-88.2283491	0	Spectrum	0	0	0	0	0	0	0	0	0	0	0	0	0	0	0	0	0	0	0	0	0	0	0	0	0	0	0	0	0	0	0	1	1	2	4	1	1	3	2	0	3	1	1
D3S SGM105211	1508705609.0	29	40.1118254	-88.228441	0	Spectrum	0	0	0	0	0	0	0	0	0	0	0	0	0	0	0	0	0	0	0	1	0	0	0	0	0	0	0	0	0	0	3	0	0	0	0	0	1	1	0	0	0	0	1
D3S SGM105211	1508705610.0	31	40.1118254	-88.228441	0	Spectrum	0	0	0	0	0	0	0	0	0	0	0	0	0	0	0	0	0	0	0	0	0	0	0	0	0	0	1	0	0	0	0	1	0	0	0	0	0	1	0	1	0	0	0
D3S SGM104101	1508705610.0	57	40.1098835	-88.2283491	0	Spectrum	0	0	0	0	0	0	0	0	0	0	0	0	0	0	0	0	0	0	0	0	0	0	0	0	0	0	2	0	0	2	2	1	1	0	3	1	1	0	1	0	2	1	1
D3S SGM105211	1508705611.0	28	40.1118254	-88.228441	0	Spectrum	0	0	0	0	0	0	0	0	0	0	0	0	0	0	0	0	0	0	0	0	0	1	0	0	0	0	1	0	0	0	1	0	1	0	0	0	0	0	0	0	0	0	0
D3S SGM104101	1508705611.0	52	40.1098915	-88.2283079	0	Spectrum	0	0	0	0	0	0	0	0	0	0	0	0	0	0	0	0	0	0	0	0	0	0	0	0	0	0	1	0	0	1	1	3	2	0	1	2	2	0	0	1	1	1	0
D3S SGM105211	1508705612.0	23	40.1118254	-88.228441	0	Spectrum	0	0	0	0	0	0	0	0	0	0	0	0	0	0	0	0	0	0	0	0	0	0	0	0	0	0	2	0	0	0	0	0	1	1	1	0	0	0	0	1	1	0	0
D3S SGM104101	1508705612.0	44	40.1098915	-88.2283079	0	Spectrum	0	0	0	0	0	0	0	0	0	0	0	0	0	0	0	0	0	0	0	0	0	0	0	0	0	0	0	0	0	2	0	2	2	2	0	1	2	2	1	0	3	0	0
D3S SGM105211	1508705613.0	36	40.1118254	-88.228441	0	Spectrum	0	0	0	0	0	0	0	0	0	0	0	0	0	0	0	0	0	0	0	0	0	0	0	0	0	1	0	0	0	0	0	0	1	2	0	1	1	0	1	1	1	1	0
D3S SGM104101	1508705613.0	42	40.1098924	-88.2282661	0	Spectrum	0	0	0	0	0	0	0	0	0	0	0	0	0	0	0	0	0	0	0	0	0	0	0	0	0	0	0	1	1	1	0	0	0	0	2	1	2	0	2	0	1	0	0
D3S SGM105211	1508705614.0	31	40.1118254	-88.228441	0	Spectrum	0	0	0	0	0	0	0	0	0	0	0	0	0	0	0	0	0	0	0	0	0	0	0	0	0	0	0	0	0	0	1	1	0	0	0	0	3	0	0	0	0	0	1
D3S SGM104101	1508705615.0	47	40.1098924	-88.2282661	0	Spectrum	0	0	0	0	0	0	0	0	0	0	0	0	0	0	0	0	0	0	0	0	0	0	0	0	0	0	0	0	2	0	0	0	1	0	1	0	0	0	0	0	2	0	2
D3S SGM105211	1508705615.0	28	40.1118254	-88.228441	0	Spectrum	0	0	0	0	0	0	0	0	0	0	0	0	0	0	0	0	0	0	0	0	0	0	0	1	0	0	0	0	0	0	0	1	0	0	0	0	1	2	0	1	2	0	0
D3S SGM104101	1508705616.0	38	40.1098872	-88.2282312	0	Spectrum	0	0	0	0	0	0	0	0	0	0	0	0	0	0	0	0	0	0	0	0	0	0	0	0	0	0	0	4	1	2	1	3	0	2	0	0	2	1	3	0	0	1	0
D3S SGM105211	1508705616.0	19	40.1118254	-88.228441	0	Spectrum	0	0	0	0	0	0	0	0	0	0	0	0	0	0	0	0	0	0	0	0	0	0	0	0	0	0	0	0	0	0	0	0	0	0	0	1	0	0	1	0	0	0	1
D3S SGM104101	1508705617.0	38	40.109882	-88.228212	0	Spectrum	0	0	0	0	0	0	0	0	0	0	0	0	0	0	0	0	0	0	0	0	0	0	0	0	0	0	1	0	1	0	2	1	0	1	1	3	1	0	2	0	0	0	1
D3S SGM105211	1508705617.0	23	40.1118254	-88.228441	0	Spectrum	0	0	0	0	0	0	0	0	0	0	0	0	0	0	0	0	1	0	0	0	0	0	0	0	1	0	0	0	0	0	0	0	0	0	0	0	0	0	0	1	0	0	0
D3S SGM104101	1508705618.0	48	40.1098766	-88.2281925	0	Spectrum	0	0	0	0	0	0	0	0	0	0	0	0	0	0	0	0	0	0	0	0	0	0	0	0	0	0	0	0	1	0	4	0	0	0	1	0	0	1	1	1	2	2	1
D3S SGM105211	1508705618.0	22	40.1118254	-88.228441	0	Spectrum	0	0	0	0	0	0	0	0	0	0	0	0	0	0	0	0	0	0	0	1	0	0	0	1	1	1	0	0	0	0	0	1	1	1	0	0	1	0	0	0	1	0	0
D3S SGM104101	1508705619.0	42	40.1098766	-88.2281925	0	Spectrum	0	0	0	0	0	0	0	0	0	0	0	0	0	0	0	0	0	0	0	0	0	0	0	0	0	1	0	0	0	1	0	2	2	0	0	1	4	0	0	3	1	0	0
D3S SGM105211	1508705619.0	19	40.1118254	-88.228441	0	Spectrum	0	0	0	0	0	0	0	0	0	0	0	0	0	0	0	0	0	0	0	0	0	0	0	0	2	1	0	0	0	0	0	0	0	0	0	0	0	1	3	0	0	0	1
D3S SGM104101	1508705620.0	42	40.1098698	-88.2281558	0	Spectrum	0	0	0	0	0	0	0	0	0	0	0	0	0	0	0	0	0	0	0	0	0	0	0	0	0	0	0	0	0	0	1	0	2	0	2	0	0	0	1	0	0	1	0
D3S SGM105211	1508705620.0	35	40.1118254	-88.228441	0	Spectrum	0	0	0	0	0	0	0	0	0	0	0	0	0	0	0	0	0	1	0	0	0	0	0	0	1	2	0	0	1	0	0	0	1	1	1	2	1	1	0	0	1	0	0
D3S SGM105211	1508705621.0	24	40.1118254	-88.228441	0	Spectrum	0	0	0	0	0	0	0	0	0	0	0	0	0	0	0	0	0	0	0	0	0	0	0	0	0	0	0	1	0	2	0	2	1	0	0	1	1	0	0	1	0	0	0
D3S SGM104101	1508705621.0	56	40.109869	-88.2281402	0	Spectrum	0	0	0	0	0	0	0	0	0	0	0	0	0	0	0	0	0	0	0	0	0	0	0	0	0	0	1	0	2	0	1	1	1	2	1	1	1	2	1	0	2	1	1
D3S SGM104101	1508705622.0	55	40.1098692	-88.2281235	0	Spectrum	0	0	0	0	0	0	0	0	0	0	0	0	0	0	0	0	0	0	0	0	0	0	0	0	0	0	0	0	2	1	1	1	0	1	2	0	0	1	3	1	2	1	2
D3S SGM105211	1508705623.0	23	40.1118254	-88.228441	0	Spectrum	0	0	0	0	0	0	0	0	0	0	0	0	0	0	0	0	0	2	0	0	0	0	0	0	1	0	1	1	2	0	0	0	1	0	0	0	0	0	0	0	0	0	0
D3S SGM104101	1508705623.0	44	40.1098692	-88.2281235	0	Spectrum	0	0	0	0	0	0	0	0	0	0	0	0	0	0	0	0	0	0	0	0	0	0	0	0	0	0	0	0	1	0	1	0	1	2	1	0	1	3	3	1	1	1	1
D3S SGM105211	1508705624.0	23	40.1118254	-88.228441	0	Spectrum	0	0	0	0	0	0	0	0	0	0	0	0	0	0	0	0	0	0	0	0	1	0	1	0	0	0	0	2	0	1	1	0	0	0	0	0	0	0	0	0	0	0	0
D3S SGM104101	1508705624.0	54	40.109866	-88.2280833	0	Spectrum	0	0	0	0	0	0	0	0	0	0	0	0	0	0	0	0	0	0	0	0	0	0	0	0	0	0	0	0	0	0	1	0	0	2	1	0	1	1	1	1	1	1	2
D3S SGM104101	1508705625.0	39	40.1098636	-88.2280631	0	Spectrum	0	0	0	0	0	0	0	0	0	0	0	0	0	0	0	0	0	0	0	0	0	0	0	0	0	0	0	0	0	1	0	1	2	1	1	0	0	1	0	1	2	0	4
D3S SGM105211	1508705625.0	25	40.1118254	-88.228441	0	Spectrum	0	0	0	0	0	0	0	0	0	0	0	0	0	0	0	0	0	0	0	0	0	0	0	0	0	3	0	0	0	0	0	0	1	1	0	0	1	0	0	0	0	2	0
D3S SGM104101	1508705626.0	50	40.1098608	-88.2280449	0	Spectrum	0	0	0	0	0	0	0	0	0	0	0	0	0	0	0	0	0	0	0	0	0	0	0	0	0	0	1	0	0	0	0	2	0	1	2	0	1	2	3	2	2	2	0
D3S SGM105211	1508705626.0	24	40.1118254	-88.228441	0	Spectrum	0	0	0	0	0	0	0	0	0	0	0	0	0	0	0	0	0	0	0	0	0	0	0	0	0	0	0	0	1	0	0	0	0	0	1	1	0	0	0	1	1	0	1
D3S SGM104101	1508705627.0	53	40.1098608	-88.2280449	0	Spectrum	0	0	0	0	0	0	0	0	0	0	0	0	0	0	0	0	0	0	0	0	0	0	0	0	0	0	1	0	0	1	0	1	2	2	3	1	3	0	0	0	1	0	1
D3S SGM105211	1508705627.0	25	40.1118254	-88.228441	0	Spectrum	0	0	0	0	0	0	0	0	0	0	0	0	0	0	0	0	0	0	0	0	0	0	0	2	0	0	0	0	1	0	1	0	0	1	0	0	1	0	0	0	0	0	0
D3S SGM104101	1508705628.0	42	40.1098541	-88.2280169	0	Spectrum	0	0	0	0	0	0	0	0	0	0	0	0	0	0	0	0	0	0	0	0	0	0	0	0	0	0	0	1	1	1	1	0	2	0	1	0	1	2	0	1	0	0	2
D3S SGM105211	1508705628.0	17	40.1118254	-88.228441	0	Spectrum	0	0	0	0	0	0	0	0	0	0	0	0	0	0	0	0	0	0	0	0	0	0	2	0	0	0	1	1	0	0	1	1	1	0	0	0	1	0	0	0	1	0	2
D3S SGM104101	1508705629.0	70	40.1098541	-88.2280169	0	Spectrum	0	0	0	0	0	0	0	0	0	0	0	0	0	0	0	0	0	0	0	0	0	0	0	0	0	0	2	1	2	1	4	1	1	1	1	0	3	2	3	2	1	1	1
D3S SGM105211	1508705629.0	18	40.1118254	-88.228441	0	Spectrum	0	0	0	0	0	0	0	0	0	0	0	0	0	0	0	0	0	0	0	0	0	0	0	0	0	1	0	0	0	0	0	0	0	0	0	0	0	0	1	0	1	0	1
D3S SGM105211	1508705630.0	26	40.1118254	-88.228441	0	Spectrum	0	0	0	0	0	0	0	0	0	0	0	0	0	0	0	0	0	0	0	0	0	0	0	0	0	0	0	0	1	1	0	0	0	0	0	0	0	0	0	0	0	1	0
D3S SGM104101	1508705630.0	54	40.1098524	-88.2279836	0	Spectrum	0	0	0	0	0	0	0	0	0	0	0	0	0	0	0	0	0	0	0	0	0	0	0	0	0	0	1	1	1	0	0	2	3	0	0	2	1	0	0	2	3	0	3
D3S SGM105211	1508705631.0	24	40.1118254	-88.228441	0	Spectrum	0	0	0	0	0	0	0	0	0	0	0	0	0	0	0	0	0	0	0	0	0	0	0	1	0	1	0	0	0	0	1	0	0	0	2	1	0	0	0	0	0	0	1
D3S SGM104101	1508705631.0	52	40.1098586	-88.2279502	0	Spectrum	0	0	0	0	0	0	0	0	0	0	0	0	0	0	0	0	0	0	0	0	0	0	0	0	0	1	1	1	0	0	2	1	2	0	1	2	0	1	0	1	2	1	0
D3S SGM105211	1508705632.0	33	40.1118254	-88.228441	0	Spectrum	0	0	0	0	0	0	0	0	0	0	0	0	0	0	0	0	0	0	0	0	0	0	0	0	0	1	0	1	0	1	1	0	1	0	1	0	0	0	1	1	0	0	0
D3S SGM104101	1508705632.0	44	40.1098638	-88.2279299	0	Spectrum	0	0	0	0	0	0	0	0	0	0	0	0	0	0	0	0	0	0	0	0	0	0	0	0	0	0	0	0	0	1	0	0	0	0	0	0	0	1	1	1	0	1	0
D3S SGM105211	1508705633.0	34	40.1118254	-88.228441	0	Spectrum	0	0	0	0	0	0	0	0	0	0	0	0	0	0	0	0	0	0	0	0	1	0	0	0	0	0	0	1	0	0	0	1	0	1	0	0	0	0	0	0	0	1	3
D3S SGM104101	1508705633.0	44	40.1098686	-88.2279119	0	Spectrum	0	0	0	0	0	0	0	0	0	0	0	0	0	0	0	0	0	0	0	0	0	0	0	0	0	1	0	0	0	0	2	0	2	0	1	0	0	0	0	1	2	0	2
D3S SGM105211	1508705634.0	23	40.1118254	-88.228441	0	Spectrum	0	0	0	0	0	0	0	0	0	0	0	0	0	0	0	0	0	0	0	0	0	1	1	0	0	0	1	0	0	0	0	0	0	0	0	0	0	2	0	0	0	0	0
D3S SGM104101	1508705634.0	59	40.1098686	-88.2279119	0	Spectrum	0	0	0	0	0	0	0	0	0	0	0	0	0	0	0	0	0	0	0	0	0	0	0	0	0	0	1	0	0	0	0	0	0	1	0	4	2	1	2	1	2	2	1
D3S SGM105211	1508705635.0	23	40.1118254	-88.228441	0	Spectrum	0	0	0	0	0	0	0	0	0	0	0	0	0	0	0	0	0	0	0	0	0	1	0	0	1	0	0	0	0	1	0	0	0	1	0	0	0	0	0	1	0	0	0
D3S SGM104101	1508705636.0	46	40.1098731	-88.2278808	0	Spectrum	0	0	0	0	0	0	0	0	0	0	0	0	0	0	0	0	0	0	0	0	0	0	0	0	0	1	0	0	1	2	0	0	1	1	2	1	1	0	1	3	1	1	0
D3S SGM105211	1508705636.0	27	40.1118254	-88.228441	0	Spectrum	0	0	0	0	0	0	0	0	0	0	0	0	0	0	0	0	0	0	0	0	0	0	1	0	0	0	1	0	1	0	0	0	0	0	0	0	0	1	0	0	1	0	0
D3S SGM104101	1508705637.0	45	40.1098731	-88.2278808	0	Spectrum	0	0	0	0	0	0	0	0	0	0	0	0	0	0	0	0	0	0	0	0	0	0	0	0	0	1	0	1	0	0	0	2	2	0	3	3	1	1	1	1	1	0	0
D3S SGM105211	1508705637.0	24	40.1118254	-88.228441	0	Spectrum	0	0	0	0	0	0	0	0	0	0	0	0	0	0	0	0	0	0	0	0	0	0	1	0	0	2	0	1	0	0	0	0	0	0	0	1	0	0	0	1	0	0	0
D3S SGM104101	1508705638.0	45	40.1098762	-88.227843	0	Spectrum	0	0	0	0	0	0	0	0	0	0	0	0	0	0	0	0	0	0	0	0	0	0	0	0	0	0	1	0	1	0	0	1	0	0	1	0	2	0	0	3	1	2	2
D3S SGM104101	1508705639.0	51	40.1098762	-88.227843	0	Spectrum	0	0	0	0	0	0	0	0	0	0	0	0	0	0	0	0	0	0	0	0	0	0	0	0	0	0	0	0	0	1	0	0	1	2	1	0	2	2	3	2	0	2	1
D3S SGM105211	1508705639.0	28	40.1118254	-88.228441	0	Spectrum	0	0	0	0	0	0	0	0	0	0	0	0	0	0	0	0	1	0	0	2	1	0	0	0	0	1	0	0	0	0	1	1	0	0	0	0	0	1	0	0	0	1	0
D3S SGM104101	1508705640.0	56	40.1098763	-88.2278045	0	Spectrum	0	0	0	0	0	0	0	0	0	0	0	0	0	0	0	0	0	0	0	0	0	0	0	0	0	0	1	1	0	0	2	0	0	0	1	2	1	3	1	2	3	1	2
D3S SGM105211	1508705640.0	28	40.1118254	-88.228441	0	Spectrum	0	0	0	0	0	0	0	0	0	0	0	0	0	0	0	0	0	0	0	0	0	0	0	0	1	1	0	0	1	0	1	0	0	0	0	0	0	0	0	0	1	0	0
D3S SGM105211	1508705641.0	22	40.1118254	-88.228441	0	Spectrum	0	0	0	0	0	0	0	0	0	0	0	0	0	0	0	0	0	0	0	0	0	0	0	0	0	0	0	0	0	0	0	0	1	0	0	1	0	0	0	1	0	1	0
D3S SGM104101	1508705641.0	71	40.1098763	-88.2278045	0	Spectrum	0	0	0	0	0	0	0	0	0	0	0	0	0	0	0	0	0	0	0	0	0	0	0	0	0	1	1	0	0	3	2	0	3	0	2	3	2	0	2	2	0	0	3
D3S SGM105211	1508705642.0	28	40.1118254	-88.228441	0	Spectrum	0	0	0	0	0	0	0	0	0	0	0	0	0	0	0	0	0	0	0	0	0	0	0	0	0	0	0	0	0	1	1	0	0	0	0	1	0	0	0	2	0	0	0
D3S SGM104101	1508705642.0	50	40.109874	-88.2277716	0	Spectrum	0	0	0	0	0	0	0	0	0	0	0	0	0	0	0	0	0	0	0	0	0	0	0	0	0	0	0	1	0	0	2	1	2	1	2	0	0	0	1	2	0	0	1
D3S SGM105211	1508705643.0	22	40.1118254	-88.228441	0	Spectrum	0	0	0	0	0	0	0	0	0	0	0	0	0	0	0	0	0	0	0	0	0	0	0	0	0	0	0	0	0	0	0	0	1	1	0	0	0	1	0	1	0	1	1
D3S SGM104101	1508705643.0	65	40.109874	-88.2277716	0	Spectrum	0	0	0	0	0	0	0	0	0	0	0	0	0	0	0	0	0	0	0	0	0	0	0	0	0	0	0	1	0	1	4	0	0	1	1	1	0	1	2	1	1	2	2
D3S SGM105211	1508705644.0	28	40.1118254	-88.228441	0	Spectrum	0	0	0	0	0	0	0	0	0	0	0	0	0	0	0	0	0	0	1	0	0	0	0	1	0	2	1	0	0	1	1	0	2	0	0	0	0	2	0	0	0	0	0
D3S SGM104101	1508705644.0	50	40.1098716	-88.2277354	0	Spectrum	0	0	0	0	0	0	0	0	0	0	0	0	0	0	0	0	0	0	0	0	0	0	0	0	0	0	0	1	1	0	0	1	2	1	1	0	0	0	0	2	3	0	2
D3S SGM104101	1508705645.0	43	40.109872	-88.2277132	0	Spectrum	0	0	0	0	0	0	0	0	0	0	0	0	0	0	0	0	0	0	0	0	0	0	0	0	0	0	1	1	0	1	0	2	1	1	1	2	0	0	3	0	0	0	1
D3S SGM105211	1508705645.0	15	40.1118254	-88.228441	0	Spectrum	0	0	0	0	0	0	0	0	0	0	0	0	0	0	0	0	0	0	0	0	0	0	0	0	0	0	0	0	0	0	0	0	0	0	0	0	0	0	0	0	0	0	0
D3S SGM104101	1508705646.0	38	40.109873	-88.2276915	0	Spectrum	0	0	0	0	0	0	0	0	0	0	0	0	0	0	0	0	0	0	0	0	0	0	0	0	0	0	0	0	1	0	0	1	0	0	0	2	2	0	0	1	1	1	0
D3S SGM105211	1508705646.0	24	40.1118254	-88.228441	0	Spectrum	0	0	0	0	0	0	0	0	0	0	0	0	0	0	0	0	0	0	0	0	0	0	0	0	0	1	0	1	3	0	0	1	0	1	0	0	1	1	1	0	0	1	0
D3S SGM104101	1508705647.0	68	40.1098756	-88.227651	0	Spectrum	0	0	0	0	0	0	0	0	0	0	0	0	0	0	0	0	0	0	0	0	0	0	0	0	0	0	2	0	0	0	1	0	2	2	1	0	2	1	2	0	1	0	0
D3S SGM105211	1508705647.0	32	40.1118254	-88.228441	0	Spectrum	0	0	0	0	0	0	0	0	0	0	0	0	0	0	0	0	0	0	0	0	0	0	0	1	0	0	1	0	1	0	1	0	0	0	0	0	0	0	0	0	0	1	0
D3S SGM104101	1508705648.0	58	40.1098775	-88.2276327	0	Spectrum	0	0	0	0	0	0	0	0	0	0	0	0	0	0	0	0	0	0	0	0	0	0	0	0	0	0	0	0	0	0	0	1	2	0	0	1	2	0	3	3	0	3	0
D3S SGM105211	1508705648.0	31	40.1118254	-88.228441	0	Spectrum	0	0	0	0	0	0	0	0	0	0	0	0	0	0	0	0	0	1	0	0	0	0	0	0	0	0	0	1	0	0	0	0	0	1	2	2	0	0	0	0	0	2	0
D3S SGM104101	1508705649.0	43	40.1098775	-88.2276327	0	Spectrum	0	0	0	0	0	0	0	0	0	0	0	0	0	0	0	0	0	0	0	0	0	0	0	0	0	0	0	1	0	2	1	0	0	3	0	0	0	2	1	0	0	2	1
D3S SGM105211	1508705649.0	25	40.1118254	-88.228441	0	Spectrum	0	0	0	0	0	0	0	0	0	0	0	0	0	0	0	0	0	0	0	0	0	0	1	0	0	0	0	0	0	0	0	1	1	0	0	0	0	0	0	1	0	2	0
D3S SGM105211	1508705650.0	28	40.1118254	-88.228441	0	Spectrum	0	0	0	0	0	0	0	0	0	0	0	0	0	0	0	0	0	0	0	0	0	0	0	0	0	0	0	0	0	0	1	1	0	0	0	0	0	0	1	0	0	1	1
D3S SGM104101	1508705650.0	47	40.1098791	-88.2275949	0	Spectrum	0	0	0	0	0	0	0	0	0	0	0	0	0	0	0	0	0	0	0	0	0	0	0	0	0	1	0	0	0	0	1	1	1	1	1	1	0	0	1	0	2	1	1
D3S SGM105211	1508705651.0	27	40.1118254	-88.228441	0	Spectrum	0	0	0	0	0	0	0	0	0	0	0	0	0	0	0	0	0	0	0	0	0	1	0	0	0	0	0	0	0	1	0	0	1	0	0	1	1	1	0	0	1	0	0
D3S SGM104101	1508705651.0	43	40.1098791	-88.2275949	0	Spectrum	0	0	0	0	0	0	0	0	0	0	0	0	0	0	0	0	0	0	0	0	0	0	0	0	0	0	1	0	0	0	2	1	1	0	0	0	1	2	1	2	1	1	1
D3S SGM105211	1508705652.0	25	40.1118254	-88.228441	0	Spectrum	0	0	0	0	0	0	0	0	0	0	0	0	0	0	0	0	0	0	0	0	0	1	0	0	1	0	0	0	1	0	0	1	1	0	0	0	0	0	0	1	0	0	1
D3S SGM104101	1508705652.0	49	40.1098824	-88.2275576	0	Spectrum	0	0	0	0	0	0	0	0	0	0	0	0	0	0	0	0	0	0	0	0	0	0	0	0	0	0	0	3	0	0	2	0	0	0	0	2	1	1	1	1	2	1	1
D3S SGM105211	1508705653.0	20	40.1118254	-88.228441	0	Spectrum	0	0	0	0	0	0	0	0	0	0	0	0	0	0	0	0	0	1	0	0	0	0	0	0	1	0	0	0	1	0	0	0	0	0	0	0	0	1	0	0	0	1	1
D3S SGM105211	1508705654.0	22	40.1118254	-88.228441	0	Spectrum	0	0	0	0	0	0	0	0	0	0	0	0	0	0	0	0	0	0	0	0	0	0	0	1	0	1	1	0	0	1	0	0	0	0	0	1	0	0	1	0	0	0	0
D3S SGM104101	1508705654.0	46	40.1098824	-88.2275576	0	Spectrum	0	0	0	0	0	0	0	0	0	0	0	0	0	0	0	0	0	0	0	0	0	0	0	0	0	0	0	0	0	2	0	0	1	1	0	1	0	0	1	0	1	0	0
D3S SGM104101	1508705655.0	39	40.1098823	-88.2275164	0	Spectrum	0	0	0	0	0	0	0	0	0	0	0	0	0	0	0	0	0	0	0	0	0	0	0	0	0	0	0	1	0	0	0	1	0	1	0	2	0	1	1	0	1	0	1
D3S SGM104101	1508705656.0	56	40.1098823	-88.2275164	0	Spectrum	0	0	0	0	0	0	0	0	0	0	0	0	0	0	0	0	0	0	0	0	0	0	0	0	0	0	1	0	1	0	0	3	0	1	1	1	0	0	1	0	2	0	0
D3S SGM105211	1508705656.0	28	40.1118254	-88.228441	0	Spectrum	0	0	0	0	0	0	0	0	0	0	0	0	0	0	0	0	0	0	0	0	0	1	0	0	0	0	0	0	0	0	1	0	1	0	0	0	1	0	1	0	0	0	0
D3S SGM104101	1508705657.0	42	40.1098764	-88.2274747	0	Spectrum	0	0	0	0	0	0	0	0	0	0	0	0	0	0	0	0	0	0	0	0	0	0	0	0	0	1	0	0	0	1	0	0	0	0	1	0	0	2	2	2	0	1	2
D3S SGM105211	1508705657.0	20	40.1118254	-88.228441	0	Spectrum	0	0	0	0	0	0	0	0	0	0	0	0	0	0	0	0	0	0	0	0	0	0	0	0	0	0	0	0	0	0	1	0	0	0	0	1	0	0	0	0	1	0	0
D3S SGM104101	1508705658.0	42	40.1098735	-88.2274521	0	Spectrum	0	0	0	0	0	0	0	0	0	0	0	0	0	0	0	0	0	0	0	0	0	0	0	0	0	0	2	0	0	0	0	0	2	1	0	0	2	1	0	1	1	0	0
D3S SGM105211	1508705658.0	32	40.1118254	-88.228441	0	Spectrum	0	0	0	0	0	0	0	0	0	0	0	0	0	0	0	0	0	0	0	0	0	1	0	0	0	0	0	0	0	0	0	0	1	0	0	0	0	1	0	0	1	0	1
D3S SGM104101	1508705659.0	45	40.1098724	-88.2274274	0	Spectrum	0	0	0	0	0	0	0	0	0	0	0	0	0	0	0	0	0	0	0	0	0	0	0	0	0	1	0	0	0	4	1	0	1	0	0	0	2	0	0	0	1	0	0
D3S SGM105211	1508705659.0	33	40.1118254	-88.228441	0	Spectrum	0	0	0	0	0	0	0	0	0	0	0	0	0	0	0	0	0	1	0	0	0	0	1	0	1	0	1	0	0	0	0	1	1	2	0	0	1	2	0	1	0	1	1
D3S SGM104101	1508705660.0	55	40.1098724	-88.2274274	0	Spectrum	0	0	0	0	0	0	0	0	0	0	0	0	0	0	0	0	0	0	0	0	0	0	0	0	0	0	0	1	0	1	0	1	0	2	1	1	0	4	0	4	1	3	0
D3S SGM105211	1508705660.0	27	40.1118254	-88.228441	0	Spectrum	0	0	0	0	0	0	0	0	0	0	0	0	0	0	0	0	0	0	0	0	0	0	0	0	1	0	0	0	1	1	1	1	0	0	0	1	0	0	0	0	0	0	0
D3S SGM105211	1508705661.0	23	40.1118254	-88.228441	0	Spectrum	0	0	0	0	0	0	0	0	0	0	0	0	0	0	0	0	0	0	1	0	0	0	0	0	1	0	0	0	1	2	0	0	0	0	1	1	0	0	0	0	0	1	0
D3S SGM104101	1508705661.0	48	40.1098743	-88.2273797	0	Spectrum	0	0	0	0	0	0	0	0	0	0	0	0	0	0	0	0	0	0	0	0	0	0	0	0	0	0	1	0	1	0	1	2	0	0	1	0	2	0	2	1	3	0	3
D3S SGM105211	1508705662.0	25	40.1118254	-88.228441	0	Spectrum	0	0	0	0	0	0	0	0	0	0	0	0	0	0	0	0	0	0	0	0	0	0	1	0	0	0	0	0	0	0	0	0	1	0	2	1	0	0	0	0	0	0	0
D3S SGM104101	1508705662.0	57	40.1098758	-88.2273544	0	Spectrum	0	0	0	0	0	0	0	0	0	0	0	0	0	0	0	0	0	0	0	0	0	0	0	0	0	1	0	1	0	3	0	0	0	2	1	0	1	0	1	2	1	0	0
D3S SGM105211	1508705663.0	31	40.1118254	-88.228441	0	Spectrum	0	0	0	0	0	0	0	0	0	0	0	0	0	0	0	0	0	0	0	0	0	0	0	0	0	0	0	0	1	1	1	0	0	0	0	0	2	2	0	0	0	0	0
D3S SGM104101	1508705663.0	59	40.1098758	-88.2273544	0	Spectrum	0	0	0	0	0	0	0	0	0	0	0	0	0	0	0	0	0	0	0	0	0	0	0	0	0	0	0	1	0	1	0	1	1	1	1	1	1	0	0	1	1	2	0
D3S SGM105211	1508705664.0	25	40.1118254	-88.228441	0	Spectrum	0	0	0	0	0	0	0	0	0	0	0	0	0	0	0	0	0	0	0	0	0	0	0	0	0	1	0	0	0	1	0	0	1	0	0	0	1	0	1	0	0	0	0
D3S SGM104101	1508705664.0	65	40.1098784	-88.2273103	0	Spectrum	0	0	0	0	0	0	0	0	0	0	0	0	0	0	0	0	0	0	0	0	0	0	0	0	0	0	0	0	1	0	3	1	2	0	0	1	2	0	1	0	1	0	0
D3S SGM104101	1508705665.0	59	40.109878	-88.2272801	0	Spectrum	0	0	0	0	0	0	0	0	0	0	0	0	0	0	0	0	0	0	0	0	0	0	0	0	0	0	0	3	1	1	0	2	3	1	1	0	1	1	0	0	2	2	2
D3S SGM105211	1508705665.0	21	40.1118254	-88.228441	0	Spectrum	0	0	0	0	0	0	0	0	0	0	0	0	0	0	0	0	0	0	0	0	0	0	1	0	1	0	1	0	0	0	0	1	1	0	1	1	1	0	0	0	0	0	0
D3S SGM104101	1508705666.0	56	40.109878	-88.2272801	0	Spectrum	0	0	0	0	0	0	0	0	0	0	0	0	0	0	0	0	0	0	0	0	0	0	0	0	0	1	0	0	1	1	0	0	2	0	1	3	1	2	2	1	1	2	0
D3S SGM105211	1508705666.0	28	40.1118254	-88.228441	0	Spectrum	0	0	0	0	0	0	0	0	0	0	0	0	0	0	0	0	0	0	0	0	1	0	0	0	0	2	1	0	1	1	0	0	1	0	0	0	0	0	0	0	1	0	1
D3S SGM104101	1508705667.0	43	40.1098749	-88.2272444	0	Spectrum	0	0	0	0	0	0	0	0	0	0	0	0	0	0	0	0	0	0	0	0	0	0	0	0	0	1	1	1	1	0	0	0	0	1	0	3	1	2	0	0	1	0	0
D3S SGM105211	1508705667.0	23	40.1118254	-88.228441	0	Spectrum	0	0	0	0	0	0	0	0	0	0	0	0	0	0	0	0	0	0	0	0	0	0	0	0	1	0	0	0	0	0	0	0	1	2	0	0	0	0	0	2	0	0	0
D3S SGM104101	1508705668.0	57	40.109874	-88.2272259	0	Spectrum	0	0	0	0	0	0	0	0	0	0	0	0	0	0	0	0	0	0	0	0	0	0	0	0	0	1	0	0	0	1	0	0	1	1	5	1	1	1	0	0	2	1	1
D3S SGM105211	1508705668.0	27	40.1118254	-88.228441	0	Spectrum	0	0	0	0	0	0	0	0	0	0	0	0	0	0	0	0	0	0	0	0	0	0	1	0	0	0	0	0	2	0	3	0	0	1	0	1	0	0	0	0	1	0	1
D3S SGM104101	1508705669.0	50	40.109874	-88.2272259	0	Spectrum	0	0	0	0	0	0	0	0	0	0	0	0	0	0	0	0	0	0	0	0	0	0	0	0	0	0	0	0	0	0	2	0	1	3	0	1	0	0	1	0	3	0	2
D3S SGM105211	1508705669.0	25	40.1118254	-88.228441	0	Spectrum	0	0	0	0	0	0	0	0	0	0	0	0	0	0	0	0	0	0	0	0	0	0	0	0	0	0	2	0	0	0	0	0	1	0	0	1	0	1	1	0	1	0	0
D3S SGM105211	1508705670.0	38	40.1118254	-88.228441	0	Spectrum	0	0	0	0	0	0	0	0	0	0	0	0	0	0	0	0	0	2	0	0	0	1	0	1	0	0	0	0	1	1	0	0	2	0	0	1	0	0	0	0	2	1	0
D3S SGM104101	1508705670.0	50	40.1098766	-88.2271878	0	Spectrum	0	0	0	0	0	0	0	0	0	0	0	0	0	0	0	0	0	0	0	0	0	0	0	0	0	0	1	0	1	1	2	0	2	0	1	0	1	0	1	1	2	0	2
D3S SGM105211	1508705671.0	29	40.1118254	-88.228441	0	Spectrum	0	0	0	0	0	0	0	0	0	0	0	0	0	0	0	0	0	0	0	0	0	0	1	2	1	0	0	0	1	2	0	0	0	1	0	2	0	1	1	0	0	0	0
D3S SGM104101	1508705672.0	39	40.1098789	-88.2271715	0	Spectrum	0	0	0	0	0	0	0	0	0	0	0	0	0	0	0	0	0	0	0	0	0	0	0	0	0	1	1	1	1	1	1	0	2	1	0	0	2	1	1	0	1	1	2
D3S SGM105211	1508705673.0	27	40.1118254	-88.228441	0	Spectrum	0	0	0	0	0	0	0	0	0	0	0	0	0	0	0	0	0	0	0	0	0	0	0	1	0	1	0	0	0	0	1	1	1	0	0	0	0	0	0	0	1	0	0
D3S SGM104101	1508705673.0	56	40.1098825	-88.2271532	0	Spectrum	0	0	0	0	0	0	0	0	0	0	0	0	0	0	0	0	0	0	0	0	0	0	0	0	0	1	1	1	0	1	0	0	0	1	1	3	1	1	2	1	2	0	2
D3S SGM105211	1508705674.0	21	40.1118254	-88.228441	0	Spectrum	0	0	0	0	0	0	0	0	0	0	0	0	0	0	0	0	0	0	0	0	0	0	0	0	0	0	0	0	0	0	0	1	0	0	0	1	0	0	0	0	0	0	0
D3S SGM104101	1508705674.0	51	40.1098825	-88.2271532	0	Spectrum	0	0	0	0	0	0	0	0	0	0	0	0	0	0	0	0	0	0	0	0	0	0	0	0	0	0	0	0	0	2	0	2	0	1	0	1	1	2	1	2	4	0	5
D3S SGM105211	1508705675.0	25	40.1118254	-88.228441	0	Spectrum	0	0	0	0	0	0	0	0	0	0	0	0	0	0	0	0	0	1	0	0	1	0	1	0	0	0	0	0	0	0	0	1	0	2	0	1	0	1	0	1	0	0	0
D3S SGM104101	1508705675.0	50	40.1098913	-88.2271126	0	Spectrum	0	0	0	0	0	0	0	0	0	0	0	0	0	0	0	0	0	0	0	0	0	0	0	0	0	1	0	2	2	2	2	0	0	2	0	1	2	2	1	0	0	1	1
D3S SGM104101	1508705676.0	43	40.1098913	-88.2271126	0	Spectrum	0	0	0	0	0	0	0	0	0	0	0	0	0	0	0	0	0	0	0	0	0	0	0	0	0	1	0	2	0	0	0	1	3	2	0	0	0	1	2	0	1	1	1
D3S SGM105211	1508705676.0	22	40.1118254	-88.228441	0	Spectrum	0	0	0	0	0	0	0	0	0	0	0	0	0	0	0	0	0	0	0	0	2	0	0	0	0	0	0	0	0	1	0	0	0	1	0	0	0	0	0	0	2	1	1
D3S SGM104101	1508705677.0	55	40.109899	-88.2270782	0	Spectrum	0	0	0	0	0	0	0	0	0	0	0	0	0	0	0	0	0	0	0	0	0	0	0	0	0	1	1	0	0	1	0	1	1	0	0	0	1	0	1	3	0	2	1
D3S SGM105211	1508705677.0	25	40.1118254	-88.228441	0	Spectrum	0	0	0	0	0	0	0	0	0	0	0	0	0	0	0	0	0	0	1	0	1	0	0	1	0	1	1	0	0	0	0	0	0	1	0	0	0	0	0	1	0	0	0
D3S SGM104101	1508705678.0	45	40.1099013	-88.2270622	0	Spectrum	0	0	0	0	0	0	0	0	0	0	0	0	0	0	0	0	0	0	0	0	0	0	0	0	0	1	2	0	0	1	1	1	0	1	0	0	1	1	0	0	1	0	0
D3S SGM105211	1508705678.0	22	40.1118254	-88.228441	0	Spectrum	0	0	0	0	0	0	0	0	0	0	0	0	0	0	0	0	0	0	0	1	0	0	0	0	0	0	0	1	0	0	0	0	0	0	1	0	0	2	1	0	0	1	0
D3S SGM104101	1508705679.0	48	40.1099013	-88.2270622	0	Spectrum	0	0	0	0	0	0	0	0	0	0	0	0	0	0	0	0	0	0	0	0	0	0	0	0	0	1	0	2	1	1	0	2	0	1	1	2	1	0	0	1	0	1	2
D3S SGM105211	1508705679.0	23	40.1118254	-88.228441	0	Spectrum	0	0	0	0	0	0	0	0	0	0	0	0	0	0	0	0	0	0	0	1	1	0	0	0	1	0	0	0	1	2	0	0	1	0	1	0	1	0	0	0	1	0	0
D3S SGM105211	1508705680.0	25	40.1118254	-88.228441	0	Spectrum	0	0	0	0	0	0	0	0	0	0	0	0	0	0	0	0	0	0	0	0	0	0	0	0	0	0	0	1	0	0	0	0	1	0	1	0	1	0	0	0	1	0	0
D3S SGM104101	1508705680.0	53	40.1099065	-88.227023	0	Spectrum	0	0	0	0	0	0	0	0	0	0	0	0	0	0	0	0	0	0	0	0	0	0	0	0	0	0	0	0	1	1	2	0	1	5	0	1	2	0	3	0	0	1	0
D3S SGM105211	1508705681.0	31	40.1118254	-88.228441	0	Spectrum	0	0	0	0	0	0	0	0	0	0	0	0	0	0	0	0	0	0	0	0	0	1	1	1	1	1	1	1	0	0	0	0	1	0	0	0	0	0	0	0	2	1	0
D3S SGM104101	1508705681.0	40	40.1099065	-88.227023	0	Spectrum	0	0	0	0	0	0	0	0	0	0	0	0	0	0	0	0	0	0	0	0	0	0	0	0	0	0	0	0	0	3	0	0	2	2	1	1	0	0	4	0	2	0	1
D3S SGM105211	1508705682.0	24	40.1118254	-88.228441	0	Spectrum	0	0	0	0	0	0	0	0	0	0	0	0	0	0	0	0	0	0	0	1	0	0	0	0	0	0	0	0	0	1	0	0	0	0	0	0	0	0	2	0	0	0	0
D3S SGM104101	1508705682.0	36	40.109912	-88.226984	0	Spectrum	0	0	0	0	0	0	0	0	0	0	0	0	0	0	0	0	0	0	0	0	0	0	0	0	0	0	1	0	0	1	0	0	1	0	0	0	1	1	0	0	0	1	2
D3S SGM105211	1508705683.0	23	40.1118254	-88.228441	0	Spectrum	0	0	0	0	0	0	0	0	0	0	0	0	0	0	0	0	0	0	0	0	0	0	0	0	0	0	0	1	0	0	1	0	0	0	0	0	0	1	0	1	0	0	1
D3S SGM104101	1508705683.0	47	40.1099247	-88.2269409	0	Spectrum	0	0	0	0	0	0	0	0	0	0	0	0	0	0	0	0	0	0	0	0	0	0	0	0	0	1	2	0	1	0	0	2	1	1	2	2	1	0	0	1	0	1	0
D3S SGM105211	1508705684.0	28	40.1118254	-88.228441	0	Spectrum	0	0	0	0	0	0	0	0	0	0	0	0	0	0	0	0	0	0	0	0	0	0	0	0	1	0	0	0	0	0	0	0	0	0	0	0	0	0	1	0	0	1	0
D3S SGM104101	1508705684.0	47	40.109932	-88.2269232	0	Spectrum	0	0	0	0	0	0	0	0	0	0	0	0	0	0	0	0	0	0	0	0	0	0	0	0	0	0	0	1	1	0	2	0	0	0	1	0	2	3	1	0	1	1	0
D3S SGM104101	1508705685.0	55	40.1099388	-88.2269065	0	Spectrum	0	0	0	0	0	0	0	0	0	0	0	0	0	0	0	0	0	0	0	0	0	0	0	0	0	1	0	0	0	0	2	0	0	2	0	0	0	2	0	0	0	1	3
D3S SGM105211	1508705685.0	24	40.1118254	-88.228441	0	Spectrum	0	0	0	0	0	0	0	0	0	0	0	0	0	0	0	0	0	1	0	0	0	0	0	1	0	0	0	0	0	0	1	0	0	0	2	0	0	0	0	0	0	1	0
D3S SGM104101	1508705686.0	52	40.1099388	-88.2269065	0	Spectrum	0	0	0	0	0	0	0	0	0	0	0	0	0	0	0	0	0	0	0	0	0	0	0	0	0	0	0	0	0	0	3	0	0	0	1	0	0	1	1	2	1	2	1
D3S SGM105211	1508705686.0	19	40.1118254	-88.228441	0	Spectrum	0	0	0	0	0	0	0	0	0	0	0	0	0	0	0	0	0	0	0	0	0	0	0	0	0	0	0	0	0	2	1	0	1	0	1	0	0	1	0	0	0	0	1
D3S SGM104101	1508705687.0	63	40.1099528	-88.2268772	0	Spectrum	0	0	0	0	0	0	0	0	0	0	0	0	0	0	0	0	0	0	0	0	0	0	0	0	0	0	0	2	0	1	0	1	0	3	1	2	0	4	1	1	1	4	3
D3S SGM105211	1508705687.0	24	40.1118254	-88.228441	0	Spectrum	0	0	0	0	0	0	0	0	0	0	0	0	0	0	0	0	0	0	0	0	0	0	0	0	1	0	0	0	1	0	0	0	0	0	0	0	0	0	0	0	0	1	0
D3S SGM105211	1508705688.0	23	40.1118254	-88.228441	0	Spectrum	0	0	0	0	0	0	0	0	0	0	0	0	0	0	0	0	0	0	0	0	0	0	1	0	0	0	0	0	0	0	0	0	0	0	0	0	0	0	0	0	1	1	0
D3S SGM104101	1508705689.0	36	40.1099633	-88.2268625	0	Spectrum	0	0	0	0	0	0	0	0	0	0	0	0	0	0	0	0	0	0	0	0	0	0	0	0	0	1	0	0	0	0	1	1	0	2	1	0	0	1	0	0	0	2	1
D3S SGM105211	1508705689.0	29	40.1118254	-88.228441	0	Spectrum	0	0	0	0	0	0	0	0	0	0	0	0	0	0	0	0	0	0	0	0	0	0	0	0	0	0	0	0	0	0	1	1	0	1	0	1	0	0	0	0	0	0	0
D3S SGM104101	1508705690.0	58	40.1099633	-88.2268625	0	Spectrum	0	0	0	0	0	0	0	0	0	0	0	0	0	0	0	0	0	0	0	0	0	0	0	0	0	1	1	1	0	0	1	3	0	0	2	3	0	1	2	2	1	1	1
D3S SGM105211	1508705691.0	28	40.1118254	-88.228441	0	Spectrum	0	0	0	0	0	0	0	0	0	0	0	0	0	0	0	0	0	0	0	0	0	1	0	0	0	0	0	0	0	1	0	0	0	1	1	0	0	0	1	1	1	0	1
D3S SGM104101	1508705691.0	42	40.1099901	-88.226834	0	Spectrum	0	0	0	0	0	0	0	0	0	0	0	0	0	0	0	0	0	0	0	0	0	0	0	0	0	1	0	0	0	0	0	0	1	1	0	0	3	1	1	1	1	1	2
D3S SGM105211	1508705692.0	19	40.1118254	-88.228441	0	Spectrum	0	0	0	0	0	0	0	0	0	0	0	0	0	0	0	0	0	0	0	0	1	0	0	0	0	0	0	0	0	1	0	1	0	1	0	0	1	0	0	0	0	0	0
D3S SGM104101	1508705692.0	55	40.1099901	-88.226834	0	Spectrum	0	0	0	0	0	0	0	0	0	0	0	0	0	0	0	0	0	0	0	0	0	0	0	0	0	1	1	1	0	1	2	1	0	0	1	2	1	2	0	1	1	2	0
D3S SGM105211	1508705693.0	22	40.1118254	-88.228441	0	Spectrum	0	0	0	0	0	0	0	0	0	0	0	0	0	0	0	0	0	0	0	0	0	0	0	0	0	0	1	0	0	0	0	0	0	0	0	0	0	0	0	1	0	1	0
D3S SGM104101	1508705693.0	57	40.1100124	-88.2268006	0	Spectrum	0	0	0	0	0	0	0	0	0	0	0	0	0	0	0	0	0	0	0	0	0	0	0	0	0	1	0	2	0	0	0	0	3	0	1	0	2	3	0	3	1	1	0
D3S SGM105211	1508705694.0	20	40.1118254	-88.228441	0	Spectrum	0	0	0	0	0	0	0	0	0	0	0	0	0	0	0	0	0	0	0	0	0	0	0	0	0	0	0	0	0	0	0	0	0	0	0	1	0	0	0	0	0	0	0
D3S SGM104101	1508705694.0	49	40.1100206	-88.2267841	0	Spectrum	0	0	0	0	0	0	0	0	0	0	0	0	0	0	0	0	0	0	0	0	0	0	0	0	0	0	1	0	0	0	0	1	0	1	2	1	0	2	1	1	0	1	2
D3S SGM104101	1508705695.0	44	40.1100206	-88.2267841	0	Spectrum	0	0	0	0	0	0	0	0	0	0	0	0	0	0	0	0	0	0	0	0	0	0	0	0	0	0	1	0	2	1	1	1	4	0	1	1	0	1	1	0	0	0	1
D3S SGM105211	1508705695.0	26	40.1118254	-88.228441	0	Spectrum	0	0	0	0	0	0	0	0	0	0	0	0	0	0	0	0	0	0	0	0	0	0	0	1	0	1	2	0	0	1	1	1	0	1	0	0	0	1	0	0	0	1	1
D3S SGM104101	1508705696.0	51	40.1100361	-88.2267489	0	Spectrum	0	0	0	0	0	0	0	0	0	0	0	0	0	0	0	0	0	0	0	0	0	0	0	0	0	0	2	1	0	1	2	3	1	1	1	0	0	1	1	1	0	2	2
D3S SGM105211	1508705696.0	20	40.1118254	-88.228441	0	Spectrum	0	0	0	0	0	0	0	0	0	0	0	0	0	0	0	0	0	1	0	0	0	0	0	0	0	0	0	0	0	0	0	0	1	0	0	0	0	0	0	0	0	0	0
D3S SGM104101	1508705697.0	43	40.1100361	-88.2267489	0	Spectrum	0	0	0	0	0	0	0	0	0	0	0	0	0	0	0	0	0	0	0	0	0	0	0	0	0	0	0	1	0	0	1	1	0	2	0	0	0	1	2	0	1	1	2
D3S SGM105211	1508705697.0	23	40.1118254	-88.228441	0	Spectrum	0	0	0	0	0	0	0	0	0	0	0	0	0	0	0	0	0	0	0	0	1	0	0	1	0	0	0	1	0	0	0	0	0	0	0	1	1	0	1	0	0	0	1
D3S SGM104101	1508705698.0	43	40.110055	-88.2267176	0	Spectrum	0	0	0	0	0	0	0	0	0	0	0	0	0	0	0	0	0	0	0	0	0	0	0	0	0	0	1	0	0	0	1	1	0	2	0	1	1	0	1	0	1	0	1
D3S SGM105211	1508705698.0	28	40.1118254	-88.228441	0	Spectrum	0	0	0	0	0	0	0	0	0	0	0	0	0	0	0	0	0	0	0	0	0	0	0	0	1	2	0	1	1	0	1	1	0	0	0	1	0	0	0	1	0	0	0
D3S SGM104101	1508705699.0	50	40.1100764	-88.2266881	0	Spectrum	0	0	0	0	0	0	0	0	0	0	0	0	0	0	0	0	0	0	0	0	0	0	0	0	0	1	1	0	0	0	1	0	2	1	0	0	2	0	0	3	1	1	1
D3S SGM105211	1508705699.0	26	40.1118254	-88.228441	0	Spectrum	0	0	0	0	0	0	0	0	0	0	0	0	0	0	0	0	0	1	0	0	0	0	0	0	0	0	0	0	0	0	0	1	0	0	0	0	1	1	2	1	0	0	0
D3S SGM105211	1508705700.0	23	40.1118254	-88.228441	0	Spectrum	0	0	0	0	0	0	0	0	0	0	0	0	0	0	0	0	1	1	0	0	0	0	0	0	0	0	0	1	0	0	1	1	0	0	0	0	0	0	0	0	0	0	0
D3S SGM104101	1508705700.0	40	40.1100764	-88.2266881	0	Spectrum	0	0	0	0	0	0	0	0	0	0	0	0	0	0	0	0	0	0	0	0	0	0	0	0	0	0	1	0	0	0	0	1	3	1	2	2	1	0	0	0	1	0	1
D3S SGM105211	1508705701.0	27	40.1118254	-88.228441	0	Spectrum	0	0	0	0	0	0	0	0	0	0	0	0	0	0	0	0	0	0	0	1	0	0	1	0	0	0	1	0	0	0	1	1	0	0	1	1	0	0	1	0	0	0	0
D3S SGM104101	1508705701.0	53	40.1100927	-88.2266579	0	Spectrum	0	0	0	0	0	0	0	0	0	0	0	0	0	0	0	0	0	0	0	0	0	0	0	0	0	0	0	1	1	1	0	1	0	1	0	2	0	1	0	2	0	3	0
D3S SGM105211	1508705702.0	23	40.1118254	-88.228441	0	Spectrum	0	0	0	0	0	0	0	0	0	0	0	0	0	0	0	0	0	1	0	0	0	1	0	1	0	0	1	0	0	0	0	0	0	0	1	0	1	0	0	0	1	0	0
D3S SGM104101	1508705702.0	36	40.1101002	-88.2266405	0	Spectrum	0	0	0	0	0	0	0	0	0	0	0	0	0	0	0	0	0	0	0	0	0	0	0	0	0	1	0	0	1	0	0	0	2	0	0	3	0	0	1	0	0	0	1
D3S SGM105211	1508705703.0	31	40.1118254	-88.228441	0	Spectrum	0	0	0	0	0	0	0	0	0	0	0	0	0	0	0	0	0	0	0	0	1	0	0	0	0	0	0	0	1	0	0	0	0	0	0	0	0	0	0	0	0	1	1
D3S SGM104101	1508705703.0	43	40.1101072	-88.2266241	0	Spectrum	0	0	0	0	0	0	0	0	0	0	0	0	0	0	0	0	0	0	0	0	0	0	0	0	0	0	1	0	1	1	1	0	0	1	0	2	0	1	0	1	0	0	0
D3S SGM105211	1508705704.0	22	40.1118254	-88.228441	0	Spectrum	0	0	0	0	0	0	0	0	0	0	0	0	0	0	0	0	0	0	0	0	0	0	0	0	0	0	0	0	0	0	0	0	0	0	1	1	0	0	1	0	0	0	0
D3S SGM104101	1508705705.0	54	40.1101072	-88.2266241	0	Spectrum	0	0	0	0	0	0	0	0	0	0	0	0	0	0	0	0	0	0	0	0	0	0	0	0	0	1	0	1	0	1	1	2	2	0	1	1	0	0	1	0	0	2	1
D3S SGM105211	1508705705.0	21	40.1118254	-88.228441	0	Spectrum	0	0	0	0	0	0	0	0	0	0	0	0	0	0	0	0	0	0	0	0	0	0	0	0	0	0	0	0	0	0	0	2	0	1	1	1	0	0	0	1	0	2	0
D3S SGM104101	1508705706.0	53	40.1101201	-88.2265982	0	Spectrum	0	0	0	0	0	0	0	0	0	0	0	0	0	0	0	0	0	0	0	0	0	0	0	0	0	0	0	0	1	1	2	4	4	0	1	1	1	1	2	1	1	1	2
D3S SGM104101	1508705707.0	36	40.1101201	-88.2265982	0	Spectrum	0	0	0	0	0	0	0	0	0	0	0	0	0	0	0	0	0	0	0	0	0	0	0	0	0	0	0	0	0	0	1	1	1	2	1	0	0	0	1	1	1	1	0
D3S SGM105211	1508705707.0	24	40.1118254	-88.228441	0	Spectrum	0	0	0	0	0	0	0	0	0	0	0	0	0	0	0	0	0	0	0	0	0	0	0	1	1	0	0	0	0	0	0	0	0	0	1	2	0	0	0	1	0	0	0
D3S SGM104101	1508705708.0	42	40.1101368	-88.2265672	0	Spectrum	0	0	0	0	0	0	0	0	0	0	0	0	0	0	0	0	0	0	0	0	0	0	0	0	0	0	1	0	2	0	0	0	1	1	1	0	0	0	2	0	0	1	1
D3S SGM105211	1508705708.0	24	40.1118254	-88.228441	0	Spectrum	0	0	0	0	0	0	0	0	0	0	0	0	0	0	0	0	0	0	0	0	0	0	0	0	1	0	0	0	0	1	0	0	0	0	0	1	0	0	0	0	0	0	2
D3S SGM104101	1508705709.0	43	40.1101368	-88.2265672	0	Spectrum	0	0	0	0	0	0	0	0	0	0	0	0	0	0	0	0	0	0	0	0	0	0	0	0	0	0	0	0	0	1	1	2	1	0	0	0	1	2	0	2	2	1	2
D3S SGM105211	1508705709.0	29	40.1118254	-88.228441	0	Spectrum	0	0	0	0	0	0	0	0	0	0	0	0	0	0	0	0	0	1	0	0	0	0	0	1	0	1	0	0	1	1	1	1	1	2	0	0	1	0	1	0	0	0	0
D3S SGM104101	1508705710.0	34	40.1101514	-88.2265392	0	Spectrum	0	0	0	0	0	0	0	0	0	0	0	0	0	0	0	0	0	0	0	0	0	0	0	0	0	0	0	1	0	0	0	0	0	0	1	2	0	0	0	0	2	0	0
D3S SGM105211	1508705710.0	22	40.1118254	-88.228441	0	Spectrum	0	0	0	0	0	0	0	0	0	0	0	0	0	0	0	0	0	0	0	0	0	0	0	0	0	0	0	0	0	0	0	0	0	0	1	0	0	0	0	0	0	0	1
D3S SGM105211	1508705711.0	32	40.1118254	-88.228441	0	Spectrum	0	0	0	0	0	0	0	0	0	0	0	0	0	0	0	0	0	1	0	0	0	0	0	0	0	0	0	3	0	0	0	0	0	0	1	0	0	0	1	1	0	0	0
D3S SGM104101	1508705711.0	44	40.1101574	-88.2265254	0	Spectrum	0	0	0	0	0	0	0	0	0	0	0	0	0	0	0	0	0	0	0	0	0	0	0	0	0	0	0	0	0	1	1	0	1	2	0	2	0	2	1	2	0	4	1
D3S SGM105211	1508705712.0	25	40.1118254	-88.228441	0	Spectrum	0	0	0	0	0	0	0	0	0	0	0	0	0	0	0	0	0	1	0	0	0	0	0	1	0	0	0	0	0	2	1	1	0	0	0	0	1	0	0	0	0	0	0
D3S SGM104101	1508705712.0	45	40.1101634	-88.2265114	0	Spectrum	0	0	0	0	0	0	0	0	0	0	0	0	0	0	0	0	0	0	0	0	0	0	0	0	0	0	0	1	1	2	0	1	1	0	0	0	3	0	0	1	0	0	1
D3S SGM105211	1508705713.0	22	40.1118254	-88.228441	0	Spectrum	0	0	0	0	0	0	0	0	0	0	0	0	0	0	0	0	0	0	0	0	0	0	1	0	0	0	0	2	1	0	1	1	0	0	0	0	0	0	0	0	0	1	0
D3S SGM104101	1508705713.0	46	40.1101698	-88.2264963	0	Spectrum	0	0	0	0	0	0	0	0	0	0	0	0	0	0	0	0	0	0	0	0	0	0	0	0	0	0	1	0	2	1	1	0	0	2	3	1	1	2	1	0	0	0	0
D3S SGM105211	1508705714.0	30	40.1118254	-88.228441	0	Spectrum	0	0	0	0	0	0	0	0	0	0	0	0	0	0	0	0	0	0	0	0	0	1	1	0	0	0	0	0	2	0	2	0	0	0	0	0	0	0	0	0	0	0	1
D3S SGM104101	1508705714.0	40	40.1101698	-88.2264963	0	Spectrum	0	0	0	0	0	0	0	0	0	0	0	0	0	0	0	0	0	0	0	0	0	0	0	0	0	0	0	0	1	0	0	1	0	0	1	1	1	0	0	1	1	0	1
D3S SGM104101	1508705715.0	43	40.1101857	-88.2264651	0	Spectrum	0	0	0	0	0	0	0	0	0	0	0	0	0	0	0	0	0	0	0	0	0	0	0	0	0	0	0	0	0	1	0	0	1	1	0	2	0	1	1	0	1	2	2
D3S SGM105211	1508705715.0	28	40.1118254	-88.228441	0	Spectrum	0	0	0	0	0	0	0	0	0	0	0	0	0	0	0	0	0	0	0	0	0	0	0	0	0	0	2	2	0	0	1	0	0	0	1	0	1	0	0	0	0	0	0
D3S SGM104101	1508705716.0	45	40.1102118	-88.2264427	0	Spectrum	0	0	0	0	0	0	0	0	0	0	0	0	0	0	0	0	0	0	0	0	0	0	0	0	0	0	0	2	1	0	1	1	2	1	1	1	0	0	1	1	2	2	1
D3S SGM105211	1508705716.0	31	40.1118254	-88.228441	0	Spectrum	0	0	0	0	0	0	0	0	0	0	0	0	0	0	0	0	0	0	0	0	0	0	0	1	2	0	2	0	0	1	0	0	1	1	0	0	1	0	0	0	1	1	0
D3S SGM104101	1508705717.0	30	40.1102118	-88.2264427	0	Spectrum	0	0	0	0	0	0	0	0	0	0	0	0	0	0	0	0	0	0	0	0	0	0	0	0	0	1	0	0	0	0	0	0	0	1	0	1	1	1	0	1	3	1	1
D3S SGM105211	1508705717.0	34	40.1118254	-88.228441	0	Spectrum	0	0	0	0	0	0	0	0	0	0	0	0	0	0	0	0	0	0	1	0	0	2	0	0	0	0	0	0	0	0	1	0	0	0	0	0	0	0	1	1	1	2	0
D3S SGM104101	1508705718.0	48	40.110243	-88.2264273	0	Spectrum	0	0	0	0	0	0	0	0	0	0	0	0	0	0	0	0	0	0	0	0	0	0	0	0	0	0	0	0	1	0	0	2	1	2	2	1	1	0	0	2	1	0	1
D3S SGM105211	1508705718.0	27	40.1118254	-88.228441	0	Spectrum	0	0	0	0	0	0	0	0	0	0	0	0	0	0	0	0	0	0	1	0	0	0	1	0	1	0	0	0	1	2	0	0	0	0	0	0	0	0	0	0	0	0	0
D3S SGM104101	1508705719.0	53	40.110259	-88.2264179	0	Spectrum	0	0	0	0	0	0	0	0	0	0	0	0	0	0	0	0	0	0	0	0	0	0	0	0	0	0	1	0	1	0	1	1	1	3	0	1	2	1	1	1	0	0	1
D3S SGM105211	1508705719.0	20	40.1118254	-88.228441	0	Spectrum	0	0	0	0	0	0	0	0	0	0	0	0	0	0	0	0	0	0	0	0	0	0	0	0	0	0	0	0	0	0	0	0	0	0	0	0	0	0	0	0	0	0	0
D3S SGM105211	1508705720.0	23	40.1118254	-88.228441	0	Spectrum	0	0	0	0	0	0	0	0	0	0	0	0	0	0	0	0	0	0	0	0	0	0	0	0	0	0	1	0	0	0	1	0	0	0	2	0	1	1	1	0	0	0	0
D3S SGM104101	1508705720.0	50	40.110259	-88.2264179	0	Spectrum	0	0	0	0	0	0	0	0	0	0	0	0	0	0	0	0	0	0	0	0	0	0	0	0	0	0	2	0	0	2	0	0	1	3	2	0	1	0	0	1	1	1	0
D3S SGM105211	1508705721.0	20	40.1118254	-88.228441	0	Spectrum	0	0	0	0	0	0	0	0	0	0	0	0	0	0	0	0	0	0	0	0	0	0	0	0	0	1	0	0	0	0	0	0	0	0	0	0	1	0	0	0	0	0	0
D3S SGM104101	1508705721.0	61	40.1102866	-88.2263929	0	Spectrum	0	0	0	0	0	0	0	0	0	0	0	0	0	0	0	0	0	0	0	0	0	0	0	0	0	0	2	0	1	1	1	1	1	1	2	2	2	0	3	0	1	0	1
D3S SGM104101	1508705722.0	44	40.1102959	-88.2263772	0	Spectrum	0	0	0	0	0	0	0	0	0	0	0	0	0	0	0	0	0	0	0	0	0	0	0	0	0	0	0	0	0	0	0	1	0	2	3	0	1	0	1	1	0	1	0
D3S SGM105211	1508705723.0	29	40.1118254	-88.228441	0	Spectrum	0	0	0	0	0	0	0	0	0	0	0	0	0	0	0	0	0	0	0	0	0	0	1	0	0	1	0	0	1	1	0	0	0	1	1	0	0	0	0	0	0	0	0
D3S SGM105211	1508705724.0	29	40.1118254	-88.228441	0	Spectrum	0	0	0	0	0	0	0	0	0	0	0	0	0	0	0	0	0	0	0	0	0	0	0	1	0	0	1	0	0	0	0	2	0	0	0	0	0	0	0	1	1	0	0
D3S SGM104101	1508705724.0	56	40.1102959	-88.2263772	0	Spectrum	0	0	0	0	0	0	0	0	0	0	0	0	0	0	0	0	0	0	0	0	0	0	0	0	0	0	1	0	2	0	0	1	0	1	1	0	0	1	1	1	1	1	0
D3S SGM104101	1508705725.0	46	40.1103069	-88.2263449	0	Spectrum	0	0	0	0	0	0	0	0	0	0	0	0	0	0	0	0	0	0	0	0	0	0	0	0	0	0	0	0	2	0	2	0	1	0	1	0	0	1	2	1	0	1	1
D3S SGM105211	1508705725.0	24	40.1118254	-88.228441	0	Spectrum	0	0	0	0	0	0	0	0	0	0	0	0	0	0	0	0	0	0	0	0	0	0	1	0	0	0	0	1	0	1	2	0	0	0	1	0	0	0	1	1	1	0	0
D3S SGM104101	1508705726.0	59	40.1103069	-88.2263449	0	Spectrum	0	0	0	0	0	0	0	0	0	0	0	0	0	0	0	0	0	0	0	0	0	0	0	0	0	1	1	1	1	2	0	1	0	1	3	2	4	2	4	1	0	1	1
D3S SGM105211	1508705726.0	34	40.1118254	-88.228441	0	Spectrum	0	0	0	0	0	0	0	0	0	0	0	0	0	0	0	0	0	0	0	0	0	0	1	0	0	1	0	0	0	0	1	0	1	0	0	0	0	0	0	0	0	0	0
D3S SGM104101	1508705727.0	53	40.1103138	-88.2263102	0	Spectrum	0	0	0	0	0	0	0	0	0	0	0	0	0	0	0	0	0	0	0	0	0	0	0	0	0	0	1	0	0	1	0	0	0	2	1	1	1	2	1	1	1	0	3
D3S SGM105211	1508705727.0	35	40.1118254	-88.228441	0	Spectrum	0	0	0	0	0	0	0	0	0	0	0	0	0	0	0	0	0	0	1	0	0	0	0	0	0	0	1	1	0	0	0	0	1	1	0	1	0	0	0	1	0	0	0
D3S SGM104101	1508705728.0	49	40.1103145	-88.2262894	0	Spectrum	0	0	0	0	0	0	0	0	0	0	0	0	0	0	0	0	0	0	0	0	0	0	0	0	0	1	0	0	1	0	3	1	1	0	0	0	2	0	1	0	1	0	2
D3S SGM105211	1508705728.0	19	40.1118254	-88.228441	0	Spectrum	0	0	0	0	0	0	0	0	0	0	0	0	0	0	0	0	0	0	0	1	0	0	0	0	0	0	0	0	0	0	0	1	0	0	0	0	2	0	0	0	0	0	0
D3S SGM104101	1508705729.0	51	40.1103144	-88.226269	0	Spectrum	0	0	0	0	0	0	0	0	0	0	0	0	0	0	0	0	0	0	0	0	0	0	0	0	0	0	0	1	0	1	1	1	1	0	2	1	1	0	0	2	1	2	0
D3S SGM105211	1508705729.0	29	40.1118254	-88.228441	0	Spectrum	0	0	0	0	0	0	0	0	0	0	0	0	0	0	0	0	0	0	0	0	0	0	0	0	0	1	0	2	0	0	0	0	2	0	1	0	0	0	1	1	0	0	0
D3S SGM104101	1508705730.0	39	40.110314	-88.2262494	0	Spectrum	0	0	0	0	0	0	0	0	0	0	0	0	0	0	0	0	0	0	0	0	0	0	0	0	0	0	0	0	0	0	2	0	1	0	2	3	0	3	0	0	1	1	1
D3S SGM105211	1508705730.0	28	40.1118254	-88.228441	0	Spectrum	0	0	0	0	0	0	0	0	0	0	0	0	0	0	0	0	0	0	1	0	1	0	0	0	0	0	0	0	0	1	2	0	0	0	0	1	0	0	0	3	0	0	0
D3S SGM105211	1508705731.0	36	40.1118254	-88.228441	0	Spectrum	0	0	0	0	0	0	0	0	0	0	0	0	0	0	0	0	0	0	0	2	0	0	1	0	1	0	0	1	0	0	0	1	1	0	0	0	0	0	1	0	0	0	2
D3S SGM104101	1508705731.0	49	40.110314	-88.2262494	0	Spectrum	0	0	0	0	0	0	0	0	0	0	0	0	0	0	0	0	0	0	0	0	0	0	0	0	0	0	1	1	0	1	0	0	4	1	1	0	1	0	0	0	2	0	0
D3S SGM105211	1508705732.0	21	40.1118254	-88.228441	0	Spectrum	0	0	0	0	0	0	0	0	0	0	0	0	0	0	0	0	0	1	0	0	0	0	0	0	1	0	1	0	1	0	0	0	0	0	0	0	0	0	1	0	1	0	0
D3S SGM104101	1508705732.0	40	40.1103168	-88.2262129	0	Spectrum	0	0	0	0	0	0	0	0	0	0	0	0	0	0	0	0	0	0	0	0	0	0	0	0	0	1	0	0	0	0	0	1	0	0	2	1	0	1	1	2	0	0	1
D3S SGM105211	1508705733.0	30	40.1118254	-88.228441	0	Spectrum	0	0	0	0	0	0	0	0	0	0	0	0	0	0	0	0	0	0	0	0	0	1	0	0	1	0	0	0	2	0	0	0	1	0	0	0	0	0	0	0	0	0	1
D3S SGM104101	1508705733.0	49	40.1103168	-88.2262129	0	Spectrum	0	0	0	0	0	0	0	0	0	0	0	0	0	0	0	0	0	0	0	0	0	0	0	0	0	0	0	0	0	1	0	1	1	1	2	2	1	1	0	1	0	0	1
D3S SGM105211	1508705734.0	27	40.1118254	-88.228441	0	Spectrum	0	0	0	0	0	0	0	0	0	0	0	0	0	0	0	0	0	0	0	0	0	0	0	0	0	1	1	2	0	0	0	0	0	1	0	1	0	0	0	0	1	0	1
D3S SGM104101	1508705734.0	62	40.1103208	-88.2261829	0	Spectrum	0	0	0	0	0	0	0	0	0	0	0	0	0	0	0	0	0	0	0	0	0	0	0	0	0	0	0	1	1	0	1	2	3	1	1	0	1	1	0	1	1	2	0
D3S SGM104101	1508705735.0	47	40.1103208	-88.2261829	0	Spectrum	0	0	0	0	0	0	0	0	0	0	0	0	0	0	0	0	0	0	0	0	0	0	0	0	0	2	2	1	1	0	0	0	1	1	1	2	0	1	1	0	0	2	0
D3S SGM105211	1508705735.0	32	40.1118254	-88.228441	0	Spectrum	0	0	0	0	0	0	0	0	0	0	0	0	0	0	0	0	0	0	0	0	0	0	0	0	0	0	0	0	0	0	0	2	0	1	1	1	0	1	0	0	0	2	0
D3S SGM104101	1508705736.0	56	40.110324	-88.2261162	0	Spectrum	0	0	0	0	0	0	0	0	0	0	0	0	0	0	0	0	0	0	0	0	0	0	0	0	0	0	1	1	1	0	1	2	0	0	1	1	2	0	0	0	0	0	1
D3S SGM105211	1508705736.0	20	40.1118254	-88.228441	0	Spectrum	0	0	0	0	0	0	0	0	0	0	0	0	0	0	0	0	0	0	0	0	0	0	0	1	0	1	1	0	1	0	0	0	0	0	0	0	0	1	0	0	0	0	0
D3S SGM104101	1508705737.0	64	40.110324	-88.2261162	0	Spectrum	0	0	0	0	0	0	0	0	0	0	0	0	0	0	0	0	0	0	0	0	0	0	0	0	0	1	0	0	1	0	3	1	2	0	2	0	2	1	2	1	0	1	1
D3S SGM105211	1508705737.0	34	40.1118254	-88.228441	0	Spectrum	0	0	0	0	0	0	0	0	0	0	0	0	0	0	0	0	0	0	0	0	0	1	0	0	0	0	2	0	1	0	1	0	0	0	1	1	0	0	1	0	0	1	0
D3S SGM104101	1508705738.0	37	40.110324	-88.2260754	0	Spectrum	0	0	0	0	0	0	0	0	0	0	0	0	0	0	0	0	0	0	0	0	0	0	0	0	0	0	0	0	0	0	0	0	0	0	1	1	0	2	1	1	3	0	0
D3S SGM104101	1508705739.0	47	40.110324	-88.2260754	0	Spectrum	0	0	0	0	0	0	0	0	0	0	0	0	0	0	0	0	0	0	0	0	0	0	0	0	0	0	0	1	0	0	0	1	0	2	0	0	2	1	1	2	2	1	0
D3S SGM105211	1508705739.0	25	40.1118254	-88.228441	0	Spectrum	0	0	0	0	0	0	0	0	0	0	0	0	0	0	0	0	0	0	0	1	0	0	0	1	0	0	0	0	0	0	0	0	0	1	0	1	0	0	0	0	0	0	0
D3S SGM105211	1508705740.0	24	40.1118254	-88.228441	0	Spectrum	0	0	0	0	0	0	0	0	0	0	0	0	0	0	0	0	0	0	0	0	0	0	0	1	1	0	0	1	0	0	1	1	1	0	0	0	1	2	2	0	0	1	1
D3S SGM104101	1508705740.0	39	40.1103245	-88.2260384	0	Spectrum	0	0	0	0	0	0	0	0	0	0	0	0	0	0	0	0	0	0	0	0	0	0	0	0	0	1	2	0	0	1	0	0	2	2	1	0	0	1	0	3	1	0	0
D3S SGM105211	1508705741.0	28	40.1118254	-88.228441	0	Spectrum	0	0	0	0	0	0	0	0	0	0	0	0	0	0	0	0	0	0	0	0	0	0	0	0	0	0	1	2	0	0	0	0	3	1	0	0	0	0	0	1	1	0	0
D3S SGM105211	1508705742.0	21	40.1118254	-88.228441	0	Spectrum	0	0	0	0	0	0	0	0	0	0	0	0	0	0	0	0	0	0	0	0	0	0	0	0	1	0	0	0	3	0	0	0	0	0	1	0	0	1	1	0	0	0	0
D3S SGM104101	1508705742.0	43	40.1103256	-88.226019	0	Spectrum	0	0	0	0	0	0	0	0	0	0	0	0	0	0	0	0	0	0	0	0	0	0	0	0	0	0	0	0	0	1	0	0	2	0	0	0	2	2	0	1	1	1	0
D3S SGM105211	1508705743.0	33	40.1118254	-88.228441	0	Spectrum	0	0	0	0	0	0	0	0	0	0	0	0	0	0	0	0	0	0	0	1	1	0	0	0	0	0	0	3	0	0	0	0	0	1	1	0	0	0	0	0	0	0	0
D3S SGM104101	1508705743.0	47	40.1103256	-88.226019	0	Spectrum	0	0	0	0	0	0	0	0	0	0	0	0	0	0	0	0	0	0	0	0	0	0	0	0	0	0	0	0	0	2	0	2	2	0	0	0	0	1	1	0	2	0	0
D3S SGM105211	1508705744.0	27	40.1118254	-88.228441	0	Spectrum	0	0	0	0	0	0	0	0	0	0	0	0	0	0	0	0	0	0	0	0	1	0	0	0	0	0	0	0	0	0	0	0	0	0	1	1	0	1	0	0	0	0	0
D3S SGM104101	1508705744.0	49	40.1103293	-88.2259774	0	Spectrum	0	0	0	0	0	0	0	0	0	0	0	0	0	0	0	0	0	0	0	0	0	0	0	0	0	0	1	0	1	2	1	0	1	0	0	2	0	0	0	0	1	0	0
D3S SGM104101	1508705745.0	45	40.1103293	-88.2259774	0	Spectrum	0	0	0	0	0	0	0	0	0	0	0	0	0	0	0	0	0	0	0	0	0	0	0	0	0	0	0	1	0	0	0	0	1	2	0	2	0	1	0	2	0	2	3
D3S SGM105211	1508705745.0	27	40.1118254	-88.228441	0	Spectrum	0	0	0	0	0	0	0	0	0	0	0	0	0	0	0	0	0	1	0	0	0	1	0	0	0	0	1	0	1	0	0	1	0	0	1	1	0	0	0	1	0	0	0
D3S SGM104101	1508705746.0	42	40.110334	-88.2259381	0	Spectrum	0	0	0	0	0	0	0	0	0	0	0	0	0	0	0	0	0	0	0	0	0	0	0	0	0	0	0	1	1	0	2	0	1	0	1	3	0	0	2	1	0	1	2
D3S SGM105211	1508705746.0	29	40.1118254	-88.228441	0	Spectrum	0	0	0	0	0	0	0	0	0	0	0	0	0	0	0	0	0	0	0	0	0	0	0	0	0	0	0	1	0	0	0	0	1	0	1	0	0	0	1	1	0	1	1
D3S SGM104101	1508705747.0	60	40.110334	-88.2259381	0	Spectrum	0	0	0	0	0	0	0	0	0	0	0	0	0	0	0	0	0	0	0	0	0	0	0	0	0	0	1	0	1	1	2	2	1	2	1	0	2	1	2	1	0	1	0
D3S SGM105211	1508705747.0	25	40.1118254	-88.228441	0	Spectrum	0	0	0	0	0	0	0	0	0	0	0	0	0	0	0	0	0	0	0	0	0	0	0	0	0	0	0	0	0	0	0	0	0	0	0	0	0	1	1	0	0	0	0
D3S SGM104101	1508705748.0	50	40.1103355	-88.2259018	0	Spectrum	0	0	0	0	0	0	0	0	0	0	0	0	0	0	0	0	0	0	0	0	0	0	0	0	0	0	0	0	1	0	0	2	2	1	0	1	2	0	1	1	0	2	0
D3S SGM105211	1508705748.0	27	40.1118254	-88.228441	0	Spectrum	0	0	0	0	0	0	0	0	0	0	0	0	0	0	0	0	0	0	0	0	0	2	0	0	1	0	1	1	0	0	1	0	0	2	0	1	0	1	0	0	0	1	0
D3S SGM104101	1508705749.0	52	40.1103365	-88.2258853	0	Spectrum	0	0	0	0	0	0	0	0	0	0	0	0	0	0	0	0	0	0	0	0	0	0	0	0	0	0	0	1	2	1	2	2	1	1	1	0	0	3	2	0	3	1	0
D3S SGM105211	1508705749.0	25	40.1118254	-88.228441	0	Spectrum	0	0	0	0	0	0	0	0	0	0	0	0	0	0	0	0	0	0	0	0	1	0	0	0	0	0	1	2	0	0	0	0	0	1	1	0	0	0	0	0	2	1	1
D3S SGM105211	1508705750.0	31	40.1118254	-88.228441	0	Spectrum	0	0	0	0	0	0	0	0	0	0	0	0	0	0	0	0	0	0	1	0	0	0	1	1	0	0	0	0	0	0	1	0	1	0	1	1	0	0	0	1	1	0	0
D3S SGM104101	1508705750.0	42	40.1103374	-88.2258698	0	Spectrum	0	0	0	0	0	0	0	0	0	0	0	0	0	0	0	0	0	0	0	0	0	0	0	0	0	0	1	1	1	0	1	1	1	0	0	1	2	1	0	0	0	2	3
D3S SGM105211	1508705751.0	20	40.1118254	-88.228441	0	Spectrum	0	0	0	0	0	0	0	0	0	0	0	0	0	0	0	0	0	0	1	0	0	1	0	0	0	1	0	0	0	0	0	0	0	0	0	1	0	0	0	0	1	1	0
D3S SGM104101	1508705751.0	37	40.1103377	-88.2258318	0	Spectrum	0	0	0	0	0	0	0	0	0	0	0	0	0	0	0	0	0	0	0	0	0	0	0	0	0	0	1	0	0	0	0	0	0	2	0	1	0	0	1	1	0	0	0
D3S SGM105211	1508705752.0	24	40.1118254	-88.228441	0	Spectrum	0	0	0	0	0	0	0	0	0	0	0	0	0	0	0	0	0	0	0	1	0	0	0	0	0	0	0	0	0	0	0	1	0	0	0	0	1	0	0	0	1	0	0
D3S SGM104101	1508705752.0	48	40.1103359	-88.2258125	0	Spectrum	0	0	0	0	0	0	0	0	0	0	0	0	0	0	0	0	0	0	0	0	0	0	0	0	0	0	0	1	1	0	0	1	1	2	3	0	1	1	1	2	1	2	1
D3S SGM105211	1508705753.0	25	40.1118254	-88.228441	0	Spectrum	0	0	0	0	0	0	0	0	0	0	0	0	0	0	0	0	0	0	0	0	0	0	1	0	0	0	0	1	0	0	0	0	0	0	0	0	0	1	1	0	0	0	0
D3S SGM104101	1508705753.0	50	40.1103337	-88.2257944	0	Spectrum	0	0	0	0	0	0	0	0	0	0	0	0	0	0	0	0	0	0	0	0	0	0	0	0	0	0	2	1	0	0	0	1	2	1	1	2	3	1	1	0	1	2	1
D3S SGM105211	1508705754.0	26	40.1118254	-88.228441	0	Spectrum	0	0	0	0	0	0	0	0	0	0	0	0	0	0	0	0	0	0	0	0	0	0	0	0	0	1	0	0	1	1	0	0	0	0	2	1	1	0	0	1	0	1	0
D3S SGM104101	1508705754.0	52	40.1103337	-88.2257944	0	Spectrum	0	0	0	0	0	0	0	0	0	0	0	0	0	0	0	0	0	0	0	0	0	0	0	0	0	0	2	2	0	0	1	0	0	2	0	0	1	2	0	3	0	0	3
D3S SGM104101	1508705755.0	38	40.1103325	-88.2257579	0	Spectrum	0	0	0	0	0	0	0	0	0	0	0	0	0	0	0	0	0	0	0	0	0	0	0	0	0	0	0	0	0	1	0	1	1	1	1	1	1	1	1	0	1	1	0
D3S SGM105211	1508705755.0	31	40.1118254	-88.228441	0	Spectrum	0	0	0	0	0	0	0	0	0	0	0	0	0	0	0	0	0	0	0	0	2	0	0	1	1	1	0	0	0	0	1	0	0	1	1	0	0	0	0	1	0	0	0
D3S SGM104101	1508705756.0	46	40.1103325	-88.2257579	0	Spectrum	0	0	0	0	0	0	0	0	0	0	0	0	0	0	0	0	0	0	0	0	0	0	0	0	0	1	1	1	0	2	1	1	1	0	3	0	1	1	1	0	1	1	1
D3S SGM104101	1508705757.0	39	40.1103363	-88.2257193	0	Spectrum	0	0	0	0	0	0	0	0	0	0	0	0	0	0	0	0	0	0	0	0	0	0	0	0	0	2	0	0	0	2	0	2	1	0	2	1	1	1	1	0	0	0	2
D3S SGM105211	1508705757.0	28	40.1118254	-88.228441	0	Spectrum	0	0	0	0	0	0	0	0	0	0	0	0	0	0	0	0	0	0	0	0	0	0	0	1	0	0	1	0	1	0	0	0	0	0	0	0	1	1	1	1	1	0	0
D3S SGM105211	1508705758.0	24	40.1118254	-88.228441	0	Spectrum	0	0	0	0	0	0	0	0	0	0	0	0	0	0	0	0	0	0	0	0	0	1	0	0	0	0	1	0	0	0	0	1	0	0	0	0	0	0	1	0	0	1	0
D3S SGM104101	1508705759.0	54	40.1103388	-88.2256975	0	Spectrum	0	0	0	0	0	0	0	0	0	0	0	0	0	0	0	0	0	0	0	0	0	0	0	0	0	0	0	2	0	1	0	0	0	1	2	3	1	1	1	0	1	3	1
D3S SGM105211	1508705759.0	26	40.1118254	-88.228441	0	Spectrum	0	0	0	0	0	0	0	0	0	0	0	0	0	0	0	0	0	0	0	0	0	0	0	2	0	0	1	1	1	0	0	0	0	1	0	0	1	0	0	1	1	0	0
D3S SGM104101	1508705760.0	53	40.1103388	-88.2256975	0	Spectrum	0	0	0	0	0	0	0	0	0	0	0	0	0	0	0	0	0	0	0	0	0	0	0	0	0	0	1	0	1	1	1	2	1	4	0	1	0	3	0	2	0	1	1
D3S SGM105211	1508705760.0	35	40.1118254	-88.228441	0	Spectrum	0	0	0	0	0	0	0	0	0	0	0	0	0	0	0	0	0	0	0	0	0	0	0	1	0	0	0	0	0	2	0	2	0	0	0	1	0	2	0	1	1	2	0
D3S SGM105211	1508705761.0	22	40.1118254	-88.228441	0	Spectrum	0	0	0	0	0	0	0	0	0	0	0	0	0	0	0	0	0	0	0	0	0	0	0	0	0	0	0	0	1	1	0	0	0	0	0	0	0	0	0	1	0	0	0
D3S SGM104101	1508705761.0	37	40.1103388	-88.2256673	0	Spectrum	0	0	0	0	0	0	0	0	0	0	0	0	0	0	0	0	0	0	0	0	0	0	0	0	0	1	0	0	2	0	0	2	0	2	0	0	1	1	0	1	2	0	0
D3S SGM105211	1508705762.0	20	40.1118254	-88.228441	0	Spectrum	0	0	0	0	0	0	0	0	0	0	0	0	0	0	0	0	0	0	0	0	0	0	0	0	0	0	0	0	0	0	0	1	0	0	0	0	0	0	0	0	1	0	0
D3S SGM104101	1508705762.0	39	40.1103385	-88.2256505	0	Spectrum	0	0	0	0	0	0	0	0	0	0	0	0	0	0	0	0	0	0	0	0	0	0	0	0	0	0	0	0	0	1	2	0	0	0	1	3	2	2	1	0	0	0	0
D3S SGM105211	1508705763.0	21	40.1118254	-88.228441	0	Spectrum	0	0	0	0	0	0	0	0	0	0	0	0	0	0	0	0	0	0	0	0	0	1	0	0	0	1	0	0	0	0	0	0	0	0	0	0	0	0	0	1	0	0	0
D3S SGM104101	1508705763.0	42	40.1103385	-88.2256505	0	Spectrum	0	0	0	0	0	0	0	0	0	0	0	0	0	0	0	0	0	0	0	0	0	0	0	0	0	0	1	0	0	0	0	0	2	2	2	1	1	2	1	0	0	1	1
D3S SGM105211	1508705764.0	34	40.1118254	-88.228441	0	Spectrum	0	0	0	0	0	0	0	0	0	0	0	0	0	0	0	0	0	1	0	0	0	0	0	0	0	1	1	0	1	0	0	0	1	1	0	1	0	0	0	0	0	1	1
D3S SGM104101	1508705764.0	40	40.1103404	-88.2256097	0	Spectrum	0	0	0	0	0	0	0	0	0	0	0	0	0	0	0	0	0	0	0	0	0	0	0	0	0	0	0	1	1	1	0	2	4	0	1	2	1	0	2	0	1	1	0
D3S SGM104101	1508705765.0	38	40.1103404	-88.2256097	0	Spectrum	0	0	0	0	0	0	0	0	0	0	0	0	0	0	0	0	0	0	0	0	0	0	0	0	0	0	0	0	0	0	0	2	0	1	0	1	0	3	2	2	0	0	1
D3S SGM105211	1508705765.0	22	40.1118254	-88.228441	0	Spectrum	0	0	0	0	0	0	0	0	0	0	0	0	0	0	0	0	0	0	0	0	0	0	0	0	0	0	1	0	0	0	0	0	1	0	0	0	0	0	0	0	0	1	1
D3S SGM104101	1508705766.0	61	40.1103412	-88.2255666	0	Spectrum	0	0	0	0	0	0	0	0	0	0	0	0	0	0	0	0	0	0	0	0	0	0	0	0	0	0	2	1	1	1	0	1	1	1	0	5	0	2	0	0	2	0	0
D3S SGM105211	1508705766.0	25	40.1118254	-88.228441	0	Spectrum	0	0	0	0	0	0	0	0	0	0	0	0	0	0	0	0	0	0	0	0	0	0	0	0	0	0	0	1	2	0	0	0	1	1	0	1	2	0	0	0	0	0	0
D3S SGM104101	1508705767.0	43	40.1103384	-88.2255481	0	Spectrum	0	0	0	0	0	0	0	0	0	0	0	0	0	0	0	0	0	0	0	0	0	0	0	0	0	0	1	0	1	0	0	0	0	0	0	1	3	1	0	2	0	3	1
D3S SGM105211	1508705767.0	24	40.1118254	-88.228441	0	Spectrum	0	0	0	0	0	0	0	0	0	0	0	0	0	0	0	0	0	0	0	1	0	0	0	0	0	0	0	0	1	0	1	2	0	0	1	0	0	0	0	0	0	0	0
D3S SGM104101	1508705768.0	57	40.1103384	-88.2255481	0	Spectrum	0	0	0	0	0	0	0	0	0	0	0	0	0	0	0	0	0	0	0	0	0	0	0	0	0	1	0	0	1	1	2	0	2	1	1	3	3	2	1	0	2	0	0
D3S SGM105211	1508705768.0	27	40.1118254	-88.228441	0	Spectrum	0	0	0	0	0	0	0	0	0	0	0	0	0	0	0	0	1	0	0	0	0	0	0	0	0	0	0	1	0	1	0	0	0	0	0	0	0	0	0	1	0	1	0
D3S SGM104101	1508705769.0	39	40.1103214	-88.2255261	0	Spectrum	0	0	0	0	0	0	0	0	0	0	0	0	0	0	0	0	0	0	0	0	0	0	0	0	0	0	0	0	2	0	0	1	0	0	0	1	2	2	1	1	2	1	1
D3S SGM105211	1508705769.0	14	40.1118254	-88.228441	0	Spectrum	0	0	0	0	0	0	0	0	0	0	0	0	0	0	0	0	0	0	0	0	0	2	1	0	0	0	0	0	2	0	0	0	0	0	0	1	0	0	0	1	0	1	0
D3S SGM105211	1508705770.0	29	40.1118254	-88.228441	0	Spectrum	0	0	0	0	0	0	0	0	0	0	0	0	0	0	0	0	0	0	0	0	0	0	0	0	0	1	0	0	0	1	0	0	1	1	1	1	0	0	0	0	1	0	0
D3S SGM104101	1508705770.0	40	40.1103091	-88.2255218	0	Spectrum	0	0	0	0	0	0	0	0	0	0	0	0	0	0	0	0	0	0	0	0	0	0	0	0	0	1	0	1	2	0	0	1	1	2	0	1	0	0	0	0	0	1	1
D3S SGM104101	1508705771.0	72	40.1102893	-88.2255191	0	Spectrum	0	0	0	0	0	0	0	0	0	0	0	0	0	0	0	0	0	0	0	0	0	0	0	0	0	2	0	0	0	1	0	0	1	1	2	1	2	0	1	2	1	0	3
D3S SGM105211	1508705772.0	29	40.1118254	-88.228441	0	Spectrum	0	0	0	0	0	0	0	0	0	0	0	0	0	0	0	0	0	0	0	0	0	0	1	1	0	1	0	0	0	0	0	1	2	0	0	0	0	0	0	0	0	1	0
D3S SGM104101	1508705772.0	47	40.1102785	-88.2255173	0	Spectrum	0	0	0	0	0	0	0	0	0	0	0	0	0	0	0	0	0	0	0	0	0	0	0	0	0	0	1	0	0	1	0	2	1	1	0	0	1	0	1	2	2	0	0
D3S SGM105211	1508705773.0	23	40.1118254	-88.228441	0	Spectrum	0	0	0	0	0	0	0	0	0	0	0	0	0	0	0	0	0	0	0	0	0	0	1	0	0	0	0	0	0	0	0	0	1	0	0	0	0	1	1	1	1	0	0
D3S SGM104101	1508705773.0	46	40.1102785	-88.2255173	0	Spectrum	0	0	0	0	0	0	0	0	0	0	0	0	0	0	0	0	0	0	0	0	0	0	0	0	0	1	0	1	0	0	1	1	1	0	0	0	1	2	2	2	0	0	0
D3S SGM105211	1508705774.0	22	40.1118254	-88.228441	0	Spectrum	0	0	0	0	0	0	0	0	0	0	0	0	0	0	0	0	0	0	0	0	0	0	1	0	0	0	0	0	1	0	0	1	0	0	0	1	1	2	0	1	0	0	0
D3S SGM105211	1508705775.0	26	40.1118254	-88.228441	0	Spectrum	0	0	0	0	0	0	0	0	0	0	0	0	0	0	0	0	0	0	0	0	0	0	0	0	0	0	0	0	1	1	0	0	1	1	0	1	1	0	0	0	1	0	0
D3S SGM104101	1508705775.0	63	40.1102566	-88.2255068	0	Spectrum	0	0	0	0	0	0	0	0	0	0	0	0	0	0	0	0	0	0	0	0	0	0	0	0	0	1	1	0	1	0	1	1	1	1	0	1	2	1	2	0	0	1	1
D3S SGM104101	1508705776.0	55	40.1102417	-88.2254998	0	Spectrum	0	0	0	0	0	0	0	0	0	0	0	0	0	0	0	0	0	0	0	0	0	0	0	0	0	0	0	1	1	1	2	1	0	2	1	3	2	1	1	4	0	0	2
D3S SGM105211	1508705776.0	32	40.1118254	-88.228441	0	Spectrum	0	0	0	0	0	0	0	0	0	0	0	0	0	0	0	0	0	0	0	0	0	0	0	0	0	1	1	0	0	0	0	0	0	2	0	1	1	0	0	0	0	0	1
D3S SGM104101	1508705777.0	36	40.1102254	-88.2254944	0	Spectrum	0	0	0	0	0	0	0	0	0	0	0	0	0	0	0	0	0	0	0	0	0	0	0	0	0	0	0	0	0	0	1	1	0	0	1	0	1	1	3	1	1	0	0
D3S SGM105211	1508705777.0	35	40.1118254	-88.228441	0	Spectrum	0	0	0	0	0	0	0	0	0	0	0	0	0	0	0	0	0	0	0	0	0	0	0	0	1	0	0	0	0	0	0	1	0	0	0	0	0	0	0	0	0	0	0
D3S SGM104101	1508705778.0	40	40.1102254	-88.2254944	0	Spectrum	0	0	0	0	0	0	0	0	0	0	0	0	0	0	0	0	0	0	0	0	0	0	0	0	0	0	1	0	1	1	1	2	1	2	0	1	1	1	1	2	1	1	1
D3S SGM105211	1508705778.0	26	40.1118254	-88.228441	0	Spectrum	0	0	0	0	0	0	0	0	0	0	0	0	0	0	0	0	0	0	0	0	0	0	0	0	0	0	0	2	1	1	0	1	0	0	0	0	0	0	0	0	0	0	0
D3S SGM104101	1508705779.0	36	40.1101985	-88.2254892	0	Spectrum	0	0	0	0	0	0	0	0	0	0	0	0	0	0	0	0	0	0	0	0	0	0	0	0	0	1	0	1	0	1	1	2	1	0	0	0	0	0	2	1	2	1	0
D3S SGM105211	1508705779.0	22	40.1118254	-88.228441	0	Spectrum	0	0	0	0	0	0	0	0	0	0	0	0	0	0	0	0	0	0	0	0	0	0	0	0	0	0	0	0	1	0	0	0	0	0	0	0	0	0	1	0	0	0	0
D3S SGM104101	1508705780.0	42	40.1101834	-88.2254865	0	Spectrum	0	0	0	0	0	0	0	0	0	0	0	0	0	0	0	0	0	0	0	0	0	0	0	0	0	1	0	0	1	1	1	1	2	1	0	1	0	0	0	2	2	1	0
D3S SGM105211	1508705780.0	19	40.1118254	-88.228441	0	Spectrum	0	0	0	0	0	0	0	0	0	0	0	0	0	0	0	0	0	0	0	0	0	0	0	0	0	0	0	0	0	0	0	0	0	0	0	0	0	0	1	1	1	0	1
D3S SGM105211	1508705781.0	24	40.1118254	-88.228441	0	Spectrum	0	0	0	0	0	0	0	0	0	0	0	0	0	0	0	0	0	0	0	1	0	0	1	0	0	0	0	0	0	0	0	0	0	1	0	2	0	1	1	1	0	0	0
D3S SGM104101	1508705781.0	50	40.1101834	-88.2254865	0	Spectrum	0	0	0	0	0	0	0	0	0	0	0	0	0	0	0	0	0	0	0	0	0	0	0	0	0	1	0	1	0	0	0	0	0	1	1	0	2	0	3	0	1	0	0
D3S SGM105211	1508705782.0	42	40.1118254	-88.228441	0	Spectrum	0	0	0	0	0	0	0	0	0	0	0	0	0	0	0	0	0	0	0	0	0	0	0	1	0	0	0	0	1	2	0	1	0	0	0	1	1	1	0	0	0	1	2
D3S SGM104101	1508705782.0	36	40.1101529	-88.225481	0	Spectrum	0	0	0	0	0	0	0	0	0	0	0	0	0	0	0	0	0	0	0	0	0	0	0	0	0	0	1	1	0	0	1	1	1	0	0	0	1	2	0	0	1	1	1
D3S SGM105211	1508705783.0	25	40.1118254	-88.228441	0	Spectrum	0	0	0	0	0	0	0	0	0	0	0	0	0	0	0	0	0	0	0	0	0	0	0	0	0	2	1	1	1	0	0	0	0	0	1	0	0	0	0	0	1	0	1
D3S SGM104101	1508705783.0	38	40.1101412	-88.225477	0	Spectrum	0	0	0	0	0	0	0	0	0	0	0	0	0	0	0	0	0	0	0	0	0	0	0	0	0	0	0	0	0	1	0	0	1	2	0	1	0	1	0	2	0	0	0
D3S SGM105211	1508705784.0	26	40.1118254	-88.228441	0	Spectrum	0	0	0	0	0	0	0	0	0	0	0	0	0	0	0	0	0	0	0	0	1	0	1	0	0	1	0	0	0	0	1	1	0	1	0	1	0	0	1	0	0	0	1
D3S SGM104101	1508705784.0	55	40.1101412	-88.225477	0	Spectrum	0	0	0	0	0	0	0	0	0	0	0	0	0	0	0	0	0	0	0	0	0	0	0	0	0	0	0	0	1	0	2	1	1	0	0	0	0	4	1	2	0	0	1
D3S SGM104101	1508705785.0	46	40.1101185	-88.2254351	0	Spectrum	0	0	0	0	0	0	0	0	0	0	0	0	0	0	0	0	0	0	0	0	0	0	0	0	0	1	2	0	0	0	2	2	0	1	0	1	1	0	0	4	2	1	0
D3S SGM105211	1508705785.0	24	40.1118254	-88.228441	0	Spectrum	0	0	0	0	0	0	0	0	0	0	0	0	0	0	0	0	0	0	0	0	0	0	0	0	0	0	1	0	1	0	0	0	0	0	0	0	0	0	0	0	2	1	0
D3S SGM104101	1508705786.0	46	40.1101146	-88.2254198	0	Spectrum	0	0	0	0	0	0	0	0	0	0	0	0	0	0	0	0	0	0	0	0	0	0	0	0	0	0	1	0	0	0	1	1	2	1	1	0	1	1	2	2	1	0	1
D3S SGM105211	1508705786.0	29	40.1118254	-88.228441	0	Spectrum	0	0	0	0	0	0	0	0	0	0	0	0	0	0	0	0	0	1	0	0	0	0	0	0	1	0	1	0	0	0	1	0	1	0	1	0	0	1	2	0	1	0	1
D3S SGM104101	1508705787.0	40	40.1101146	-88.2254198	0	Spectrum	0	0	0	0	0	0	0	0	0	0	0	0	0	0	0	0	0	0	0	0	0	0	0	0	0	0	1	0	0	1	0	2	0	1	0	2	0	0	0	2	0	0	1
D3S SGM105211	1508705787.0	20	40.1118254	-88.228441	0	Spectrum	0	0	0	0	0	0	0	0	0	0	0	0	0	0	0	0	0	0	0	0	0	0	0	0	0	0	0	0	0	0	0	0	0	1	0	1	1	2	1	0	0	0	0
D3S SGM104101	1508705788.0	41	40.1101107	-88.2253833	0	Spectrum	0	0	0	0	0	0	0	0	0	0	0	0	0	0	0	0	0	0	0	0	0	0	0	0	0	0	1	0	0	0	1	0	0	1	1	0	0	1	3	0	1	0	0
D3S SGM105211	1508705788.0	20	40.1118254	-88.228441	0	Spectrum	0	0	0	0	0	0	0	0	0	0	0	0	0	0	0	0	0	0	0	0	0	0	0	1	2	0	0	0	0	0	0	0	0	0	0	0	0	0	0	0	0	0	1
D3S SGM104101	1508705789.0	59	40.1101115	-88.2253651	0	Spectrum	0	0	0	0	0	0	0	0	0	0	0	0	0	0	0	0	0	0	0	0	0	0	0	0	0	1	1	0	1	0	1	1	1	0	1	0	1	0	0	2	1	0	0
D3S SGM105211	1508705789.0	16	40.1118254	-88.228441	0	Spectrum	0	0	0	0	0	0	0	0	0	0	0	0	0	0	0	0	0	1	0	0	0	0	0	1	0	0	2	0	1	0	0	0	1	0	0	0	0	0	0	0	0	0	0
D3S SGM105211	1508705790.0	35	40.1118254	-88.228441	0	Spectrum	0	0	0	0	0	0	0	0	0	0	0	0	0	0	0	0	0	0	0	1	0	0	0	0	1	1	0	0	2	0	1	1	1	0	0	1	1	0	0	1	0	2	0
D3S SGM104101	1508705790.0	43	40.1101115	-88.2253651	0	Spectrum	0	0	0	0	0	0	0	0	0	0	0	0	0	0	0	0	0	0	0	0	0	0	0	0	0	0	0	2	0	0	2	0	0	1	0	1	2	1	1	1	0	0	1
D3S SGM104101	1508705791.0	48	40.110113	-88.2253336	0	Spectrum	0	0	0	0	0	0	0	0	0	0	0	0	0	0	0	0	0	0	0	0	0	0	0	0	0	0	1	3	0	1	0	1	1	0	1	1	1	0	3	0	0	1	0
D3S SGM105211	1508705792.0	27	40.1118254	-88.228441	0	Spectrum	0	0	0	0	0	0	0	0	0	0	0	0	0	0	0	0	0	0	0	0	0	0	0	0	0	0	0	0	0	0	0	1	0	1	0	0	0	0	2	1	0	0	1
D3S SGM104101	1508705792.0	52	40.110113	-88.2253336	0	Spectrum	0	0	0	0	0	0	0	0	0	0	0	0	0	0	0	0	0	0	0	0	0	0	0	0	0	0	1	1	1	1	0	0	1	3	0	2	0	0	2	0	1	0	0
D3S SGM105211	1508705793.0	22	40.1118254	-88.228441	0	Spectrum	0	0	0	0	0	0	0	0	0	0	0	0	0	0	0	0	0	0	0	0	0	0	0	0	0	0	0	0	0	1	0	0	0	0	0	0	1	0	1	2	0	0	0
D3S SGM104101	1508705793.0	43	40.1101102	-88.2253044	0	Spectrum	0	0	0	0	0	0	0	0	0	0	0	0	0	0	0	0	0	0	0	0	0	0	0	0	0	0	1	1	1	1	1	0	2	3	3	1	1	0	2	1	0	3	0
D3S SGM105211	1508705794.0	27	40.1118254	-88.228441	0	Spectrum	0	0	0	0	0	0	0	0	0	0	0	0	0	0	0	0	0	0	0	0	0	1	0	0	0	0	0	0	0	0	0	0	3	0	0	0	0	0	0	1	1	0	1
D3S SGM104101	1508705795.0	61	40.1101102	-88.2253044	0	Spectrum	0	0	0	0	0	0	0	0	0	0	0	0	0	0	0	0	0	0	0	0	0	0	0	0	0	0	1	0	0	2	2	2	2	1	2	2	0	1	0	0	0	2	3
D3S SGM105211	1508705795.0	24	40.1118254	-88.228441	0	Spectrum	0	0	0	0	0	0	0	0	0	0	0	0	0	0	0	0	0	0	0	1	0	0	0	0	1	2	1	0	0	0	0	1	0	0	0	0	0	0	0	1	0	0	1
D3S SGM104101	1508705796.0	59	40.1101018	-88.2252821	0	Spectrum	0	0	0	0	0	0	0	0	0	0	0	0	0	0	0	0	0	0	0	0	0	0	0	0	0	0	0	1	1	0	1	2	1	1	2	3	0	2	0	1	0	1	1
D3S SGM105211	1508705796.0	31	40.1118254	-88.228441	0	Spectrum	0	0	0	0	0	0	0	0	0	0	0	0	0	0	0	0	0	0	0	0	0	0	1	2	0	1	0	0	0	0	0	1	0	0	0	2	0	0	1	0	2	0	0
D3S SGM104101	1508705797.0	91	40.1101018	-88.2252821	0	Spectrum	0	0	0	0	0	0	0	0	0	0	0	0	0	0	0	0	0	0	0	0	0	0	0	0	0	0	1	0	0	1	3	2	2	3	1	2	4	3	0	4	0	2	1
D3S SGM105211	1508705797.0	27	40.1118254	-88.228441	0	Spectrum	0	0	0	0	0	0	0	0	0	0	0	0	0	0	0	0	0	0	0	0	0	0	0	0	0	0	0	0	0	0	0	0	2	0	1	1	0	1	0	0	1	0	0
D3S SGM104101	1508705798.0	80	40.1100937	-88.2252639	0	Spectrum	0	0	0	0	0	0	0	0	0	0	0	0	0	0	0	0	0	0	0	0	0	0	0	0	0	0	0	1	0	1	2	1	2	0	2	0	2	2	0	0	2	0	2
D3S SGM105211	1508705798.0	24	40.1118254	-88.228441	0	Spectrum	0	0	0	0	0	0	0	0	0	0	0	0	0	0	0	0	0	0	0	1	0	0	1	0	0	0	0	1	0	0	0	1	0	1	0	0	0	0	1	0	0	0	1
D3S SGM104101	1508705799.0	92	40.1100937	-88.2252639	0	Spectrum	0	0	0	0	0	0	0	0	0	0	0	0	0	0	0	0	0	0	0	0	0	0	0	0	0	0	0	5	2	2	1	1	1	2	3	4	2	2	2	1	3	0	1
D3S SGM105211	1508705799.0	25	40.1118254	-88.228441	0	Spectrum	0	0	0	0	0	0	0	0	0	0	0	0	0	0	0	0	0	0	0	0	0	0	0	0	2	2	0	0	0	0	0	0	0	0	0	0	0	1	0	0	1	0	0
D3S SGM104101	1508705800.0	79	40.1100862	-88.2252337	0	Spectrum	0	0	0	0	0	0	0	0	0	0	0	0	0	0	0	0	0	0	0	0	0	0	0	0	0	0	1	2	0	1	0	3	0	2	4	4	2	1	0	0	2	1	3
D3S SGM105211	1508705800.0	27	40.1118254	-88.228441	0	Spectrum	0	0	0	0	0	0	0	0	0	0	0	0	0	0	0	0	0	0	0	0	0	0	0	1	0	1	0	1	0	0	0	0	0	0	0	0	0	0	0	1	0	1	0
D3S SGM105211	1508705801.0	26	40.1118254	-88.228441	0	Spectrum	0	0	0	0	0	0	0	0	0	0	0	0	0	0	0	0	0	0	0	0	0	0	0	0	0	0	1	0	0	0	0	1	1	0	0	0	0	0	0	0	2	0	1
D3S SGM104101	1508705801.0	86	40.1100837	-88.22522	0	Spectrum	0	0	0	0	0	0	0	0	0	0	0	0	0	0	0	0	0	0	0	0	0	0	0	0	0	0	0	0	0	3	2	1	3	2	1	0	0	3	1	2	0	0	3
D3S SGM105211	1508705802.0	20	40.1118254	-88.228441	0	Spectrum	0	0	0	0	0	0	0	0	0	0	0	0	0	0	0	0	0	0	0	0	0	0	0	0	0	0	0	0	0	1	0	0	1	1	0	0	0	0	0	0	0	0	0
D3S SGM104101	1508705802.0	94	40.1100837	-88.22522	0	Spectrum	0	0	0	0	0	0	0	0	0	0	0	0	0	0	0	0	0	0	0	0	0	0	0	0	0	0	1	2	0	1	0	0	0	2	1	2	1	3	2	4	2	2	2
D3S SGM105211	1508705803.0	23	40.1118254	-88.228441	0	Spectrum	0	0	0	0	0	0	0	0	0	0	0	0	0	0	0	0	0	0	0	0	0	1	1	0	0	0	0	0	0	0	0	0	0	0	0	0	0	0	0	2	0	0	0
D3S SGM104101	1508705803.0	90	40.1100918	-88.2251883	0	Spectrum	0	0	0	0	0	0	0	0	0	0	0	0	0	0	0	0	0	0	0	0	0	0	0	0	0	2	0	1	0	0	0	0	0	0	2	1	2	1	1	6	0	0	1
D3S SGM105211	1508705804.0	29	40.1118254	-88.228441	0	Spectrum	0	0	0	0	0	0	0	0	0	0	0	0	0	0	0	0	0	0	1	0	0	0	0	0	1	0	1	0	2	0	0	0	0	1	0	1	0	0	0	0	0	1	0
D3S SGM104101	1508705804.0	76	40.1101024	-88.2251781	0	Spectrum	0	0	0	0	0	0	0	0	0	0	0	0	0	0	0	0	0	0	0	0	0	0	0	0	0	0	0	2	0	2	0	0	2	3	3	2	2	0	0	2	1	1	3
D3S SGM104101	1508705805.0	84	40.1101024	-88.2251781	0	Spectrum	0	0	0	0	0	0	0	0	0	0	0	0	0	0	0	0	0	0	0	0	0	0	0	0	0	0	0	0	0	2	2	0	3	1	0	2	2	3	1	1	1	0	1
D3S SGM105211	1508705805.0	32	40.1118254	-88.228441	0	Spectrum	0	0	0	0	0	0	0	0	0	0	0	0	0	0	0	0	0	1	0	0	0	0	0	1	0	0	1	0	0	1	1	0	0	1	1	1	0	1	0	1	1	0	1
D3S SGM104101	1508705806.0	91	40.110123	-88.2251762	0	Spectrum	0	0	0	0	0	0	0	0	0	0	0	0	0	0	0	0	0	0	0	0	0	0	0	0	0	1	0	1	0	4	1	1	1	0	1	5	3	3	1	0	2	1	0
D3S SGM105211	1508705806.0	23	40.1118254	-88.228441	0	Spectrum	0	0	0	0	0	0	0	0	0	0	0	0	0	0	0	0	0	0	1	0	0	0	0	1	1	1	0	1	0	0	0	1	1	0	0	0	0	0	0	0	1	0	0
D3S SGM104101	1508705807.0	64	40.110134	-88.2251859	0	Spectrum	0	0	0	0	0	0	0	0	0	0	0	0	0	0	0	0	0	0	0	0	0	0	0	0	0	1	1	0	0	1	1	1	1	0	2	0	1	0	1	2	3	3	1
D3S SGM105211	1508705807.0	27	40.1118254	-88.228441	0	Spectrum	0	0	0	0	0	0	0	0	0	0	0	0	0	0	0	0	0	0	0	0	0	1	1	0	0	0	0	0	0	1	0	1	1	1	0	1	0	1	0	1	0	0	0
D3S SGM104101	1508705808.0	60	40.1101491	-88.22519	0	Spectrum	0	0	0	0	0	0	0	0	0	0	0	0	0	0	0	0	0	0	0	0	0	0	0	0	0	1	0	0	0	1	1	1	0	0	0	3	1	0	1	1	2	0	2
D3S SGM104101	1508705809.0	40	40.1101491	-88.22519	0	Spectrum	0	0	0	0	0	0	0	0	0	0	0	0	0	0	0	0	0	0	0	0	0	0	0	0	0	0	0	1	0	0	1	0	0	2	2	0	1	1	0	0	2	1	0
D3S SGM105211	1508705809.0	23	40.1118254	-88.228441	0	Spectrum	0	0	0	0	0	0	0	0	0	0	0	0	0	0	0	0	0	0	0	1	0	0	0	0	0	0	0	0	0	1	0	1	1	1	1	0	0	1	0	1	0	0	0
D3S SGM105211	1508705810.0	28	40.1118254	-88.228441	0	Spectrum	0	0	0	0	0	0	0	0	0	0	0	0	0	0	0	0	0	1	1	0	0	0	0	1	0	0	0	0	1	0	1	0	0	1	0	0	1	0	0	0	0	1	1
D3S SGM104101	1508705810.0	45	40.1101778	-88.2251883	0	Spectrum	0	0	0	0	0	0	0	0	0	0	0	0	0	0	0	0	0	0	0	0	0	0	0	0	0	0	0	0	1	1	0	0	0	0	1	1	1	1	1	2	1	1	0
D3S SGM105211	1508705811.0	23	40.1118254	-88.228441	0	Spectrum	0	0	0	0	0	0	0	0	0	0	0	0	0	0	0	0	1	0	0	0	0	0	0	1	0	0	0	0	0	1	2	0	0	0	0	0	1	1	1	0	0	1	0
D3S SGM105211	1508705812.0	24	40.1118254	-88.228441	0	Spectrum	0	0	0	0	0	0	0	0	0	0	0	0	0	0	0	0	0	0	0	0	0	0	0	0	0	0	0	0	0	0	0	0	0	0	1	1	0	0	0	0	0	0	0
D3S SGM104101	1508705812.0	41	40.1101896	-88.2251757	0	Spectrum	0	0	0	0	0	0	0	0	0	0	0	0	0	0	0	0	0	0	0	0	0	0	0	0	0	0	0	0	2	0	0	1	0	2	0	2	3	1	3	3	1	0	0
D3S SGM105211	1508705813.0	29	40.1118254	-88.228441	0	Spectrum	0	0	0	0	0	0	0	0	0	0	0	0	0	0	0	0	0	0	0	0	1	0	0	0	0	0	1	0	1	0	0	0	0	0	1	1	0	0	0	0	0	0	0
D3S SGM104101	1508705813.0	47	40.1101997	-88.2251586	0	Spectrum	0	0	0	0	0	0	0	0	0	0	0	0	0	0	0	0	0	0	0	0	0	0	0	0	0	0	2	1	1	1	0	0	1	0	0	0	2	0	0	0	0	0	2
D3S SGM105211	1508705814.0	18	40.1118254	-88.228441	0	Spectrum	0	0	0	0	0	0	0	0	0	0	0	0	0	0	0	0	0	0	0	0	0	0	0	0	0	0	0	1	0	0	0	0	1	0	0	0	0	0	0	0	0	2	0
D3S SGM104101	1508705814.0	52	40.1101997	-88.2251586	0	Spectrum	0	0	0	0	0	0	0	0	0	0	0	0	0	0	0	0	0	0	0	0	0	0	0	0	0	0	1	1	1	2	1	2	2	0	2	3	0	3	0	2	0	0	0
D3S SGM104101	1508705815.0	56	40.1102147	-88.225125	0	Spectrum	0	0	0	0	0	0	0	0	0	0	0	0	0	0	0	0	0	0	0	0	0	0	0	0	0	0	0	0	1	0	0	0	2	0	1	3	2	2	3	1	2	1	0
D3S SGM105211	1508705815.0	28	40.1118254	-88.228441	0	Spectrum	0	0	0	0	0	0	0	0	0	0	0	0	0	0	0	0	0	0	0	0	0	1	0	0	0	0	0	1	0	1	1	0	1	0	0	1	0	0	0	0	0	0	0
D3S SGM104101	1508705816.0	56	40.1102147	-88.225125	0	Spectrum	0	0	0	0	0	0	0	0	0	0	0	0	0	0	0	0	0	0	0	0	0	0	0	0	0	1	1	0	0	0	0	0	2	0	1	0	3	1	1	1	2	0	0
D3S SGM105211	1508705816.0	27	40.1118254	-88.228441	0	Spectrum	0	0	0	0	0	0	0	0	0	0	0	0	0	0	0	0	0	1	0	0	0	0	0	1	0	0	0	0	0	0	0	0	0	1	0	0	2	1	0	1	0	0	1
D3S SGM104101	1508705817.0	51	40.1102295	-88.2250944	0	Spectrum	0	0	0	0	0	0	0	0	0	0	0	0	0	0	0	0	0	0	0	0	0	0	0	0	0	0	0	0	0	0	0	1	1	2	1	1	2	1	0	3	1	0	2
D3S SGM105211	1508705817.0	30	40.1118254	-88.228441	0	Spectrum	0	0	0	0	0	0	0	0	0	0	0	0	0	0	0	0	0	0	0	1	0	0	0	0	0	0	0	2	0	0	1	0	1	0	0	1	0	1	0	0	0	0	0
D3S SGM104101	1508705818.0	46	40.1102295	-88.2250944	0	Spectrum	0	0	0	0	0	0	0	0	0	0	0	0	0	0	0	0	0	0	0	0	0	0	0	0	0	1	1	2	1	1	0	0	1	1	0	1	0	2	0	0	0	0	0
D3S SGM105211	1508705818.0	20	40.1118254	-88.228441	0	Spectrum	0	0	0	0	0	0	0	0	0	0	0	0	0	0	0	0	0	0	0	0	1	0	1	1	1	0	0	0	0	0	0	0	0	0	0	0	0	0	0	1	0	0	0
D3S SGM105211	1508705819.0	33	40.1118254	-88.228441	0	Spectrum	0	0	0	0	0	0	0	0	0	0	0	0	0	0	0	0	0	0	0	0	0	0	1	0	0	0	0	0	1	1	2	1	1	0	0	0	0	0	0	1	0	1	0
D3S SGM104101	1508705820.0	37	40.1102378	-88.2250697	0	Spectrum	0	0	0	0	0	0	0	0	0	0	0	0	0	0	0	0	0	0	0	0	0	0	0	0	0	1	0	0	1	0	0	1	0	0	0	1	0	0	1	1	0	1	3
D3S SGM105211	1508705820.0	28	40.1118254	-88.228441	0	Spectrum	0	0	0	0	0	0	0	0	0	0	0	0	0	0	0	0	0	0	0	0	0	0	0	0	0	0	0	1	0	0	1	0	0	3	0	0	0	0	1	1	0	0	0
D3S SGM104101	1508705821.0	48	40.1102378	-88.2250697	0	Spectrum	0	0	0	0	0	0	0	0	0	0	0	0	0	0	0	0	0	0	0	0	0	0	0	0	0	0	0	1	1	1	2	1	1	2	2	1	2	1	1	2	0	3	1
D3S SGM105211	1508705821.0	21	40.1118254	-88.228441	0	Spectrum	0	0	0	0	0	0	0	0	0	0	0	0	0	0	0	0	0	0	0	0	1	0	0	0	0	1	0	1	0	0	1	0	0	0	0	0	0	0	0	0	1	1	0
D3S SGM105211	1508705822.0	20	40.1118254	-88.228441	0	Spectrum	0	0	0	0	0	0	0	0	0	0	0	0	0	0	0	0	0	0	0	0	0	0	0	0	0	0	1	1	0	0	0	1	0	0	0	0	0	0	1	0	0	0	0
D3S SGM104101	1508705822.0	52	40.1102504	-88.2250356	0	Spectrum	0	0	0	0	0	0	0	0	0	0	0	0	0	0	0	0	0	0	0	0	0	0	0	0	0	0	0	1	0	1	1	0	1	0	1	2	3	1	1	0	0	3	0
D3S SGM105211	1508705823.0	34	40.1118254	-88.228441	0	Spectrum	0	0	0	0	0	0	0	0	0	0	0	0	0	0	0	0	0	0	1	0	1	0	0	0	0	0	0	0	0	0	0	0	0	2	1	0	0	1	0	1	1	1	0
D3S SGM104101	1508705823.0	42	40.1102578	-88.2250169	0	Spectrum	0	0	0	0	0	0	0	0	0	0	0	0	0	0	0	0	0	0	0	0	0	0	0	0	0	2	0	0	0	1	1	1	0	2	0	2	1	0	1	1	1	1	0
D3S SGM104101	1508705824.0	44	40.1102639	-88.2250018	0	Spectrum	0	0	0	0	0	0	0	0	0	0	0	0	0	0	0	0	0	0	0	0	0	0	0	0	0	0	1	0	0	0	0	2	0	0	2	0	0	0	1	1	1	1	1
D3S SGM105211	1508705825.0	22	40.1118254	-88.228441	0	Spectrum	0	0	0	0	0	0	0	0	0	0	0	0	0	0	0	0	0	0	0	0	0	0	0	0	0	0	0	0	1	1	0	2	0	0	0	0	1	0	1	0	0	0	0
D3S SGM104101	1508705825.0	53	40.1102775	-88.2249739	0	Spectrum	0	0	0	0	0	0	0	0	0	0	0	0	0	0	0	0	0	0	0	0	0	0	0	0	0	1	0	0	0	0	0	0	2	2	1	3	1	1	1	1	3	1	2
D3S SGM104101	1508705826.0	47	40.1102775	-88.2249739	0	Spectrum	0	0	0	0	0	0	0	0	0	0	0	0	0	0	0	0	0	0	0	0	0	0	0	0	0	0	3	0	0	0	2	1	1	1	0	0	2	0	1	2	2	1	1
D3S SGM105211	1508705826.0	29	40.1118254	-88.228441	0	Spectrum	0	0	0	0	0	0	0	0	0	0	0	0	0	0	0	0	0	0	1	0	0	0	0	0	0	0	0	0	0	0	0	1	1	0	1	0	0	0	0	1	1	0	1
D3S SGM104101	1508705827.0	50	40.1102846	-88.2249592	0	Spectrum	0	0	0	0	0	0	0	0	0	0	0	0	0	0	0	0	0	0	0	0	0	0	0	0	0	0	1	1	0	1	0	0	1	2	1	2	1	2	1	0	0	1	0
D3S SGM105211	1508705827.0	20	40.1118254	-88.228441	0	Spectrum	0	0	0	0	0	0	0	0	0	0	0	0	0	0	0	0	0	0	0	0	0	0	0	1	0	0	0	0	0	0	1	0	0	0	1	1	1	0	0	0	0	0	0
D3S SGM104101	1508705828.0	55	40.1102921	-88.224944	0	Spectrum	0	0	0	0	0	0	0	0	0	0	0	0	0	0	0	0	0	0	0	0	0	0	0	0	0	0	0	0	2	0	1	1	1	1	0	1	0	1	2	1	1	4	2
D3S SGM105211	1508705828.0	24	40.1118254	-88.228441	0	Spectrum	0	0	0	0	0	0	0	0	0	0	0	0	0	0	0	0	0	0	1	0	0	0	0	0	0	0	0	0	0	0	0	0	0	2	0	0	0	0	1	1	1	0	1
D3S SGM105211	1508705829.0	33	40.1118254	-88.228441	0	Spectrum	0	0	0	0	0	0	0	0	0	0	0	0	0	0	0	0	0	0	0	0	0	0	0	0	0	0	1	1	0	0	0	1	2	0	0	0	0	1	1	1	1	0	1
D3S SGM104101	1508705830.0	52	40.1103026	-88.2249153	0	Spectrum	0	0	0	0	0	0	0	0	0	0	0	0	0	0	0	0	0	0	0	0	0	0	0	0	0	0	1	0	0	0	0	0	0	1	3	3	0	0	2	1	0	0	1
D3S SGM105211	1508705830.0	33	40.1118254	-88.228441	0	Spectrum	0	0	0	0	0	0	0	0	0	0	0	0	0	0	0	0	0	0	0	0	0	0	0	1	2	0	1	0	0	0	2	0	0	1	1	0	1	0	2	0	0	0	1
D3S SGM104101	1508705831.0	34	40.1103083	-88.2248989	0	Spectrum	0	0	0	0	0	0	0	0	0	0	0	0	0	0	0	0	0	0	0	0	0	0	0	0	0	0	0	0	0	0	0	2	1	2	0	0	0	1	2	1	0	1	0
D3S SGM105211	1508705831.0	26	40.1118254	-88.228441	0	Spectrum	0	0	0	0	0	0	0	0	0	0	0	0	0	0	0	0	0	0	0	1	0	0	0	0	0	0	0	1	1	0	0	0	1	0	0	0	0	0	0	1	0	0	1
D3S SGM105211	1508705832.0	29	40.1118254	-88.228441	0	Spectrum	0	0	0	0	0	0	0	0	0	0	0	0	0	0	0	0	0	0	0	0	0	0	0	1	0	1	1	1	0	0	1	1	0	1	0	0	0	0	1	0	1	0	0
D3S SGM104101	1508705832.0	51	40.1103083	-88.2248989	0	Spectrum	0	0	0	0	0	0	0	0	0	0	0	0	0	0	0	0	0	0	0	0	0	0	0	0	0	0	0	1	0	0	1	3	1	3	1	1	4	1	0	1	0	0	2
D3S SGM105211	1508705833.0	28	40.1118254	-88.228441	0	Spectrum	0	0	0	0	0	0	0	0	0	0	0	0	0	0	0	0	0	0	0	0	0	0	0	1	0	0	0	0	0	0	0	0	0	1	0	0	0	0	0	0	0	1	2
D3S SGM104101	1508705833.0	39	40.1103199	-88.2248666	0	Spectrum	0	0	0	0	0	0	0	0	0	0	0	0	0	0	0	0	0	0	0	0	0	0	0	0	0	2	1	0	0	0	0	2	1	0	1	0	0	0	0	0	0	3	1
D3S SGM105211	1508705834.0	38	40.1118254	-88.228441	0	Spectrum	0	0	0	0	0	0	0	0	0	0	0	0	0	0	0	0	0	0	0	0	0	0	0	0	0	1	0	0	1	0	1	0	0	1	0	0	0	0	0	2	1	0	0
D3S SGM104101	1508705834.0	50	40.1103199	-88.2248666	0	Spectrum	0	0	0	0	0	0	0	0	0	0	0	0	0	0	0	0	0	0	0	0	0	0	0	0	0	0	0	0	2	1	2	0	0	2	2	2	0	0	1	0	1	4	1
D3S SGM104101	1508705835.0	43	40.1103319	-88.2248309	0	Spectrum	0	0	0	0	0	0	0	0	0	0	0	0	0	0	0	0	0	0	0	0	0	0	0	0	0	0	0	0	1	2	1	2	3	1	0	0	0	3	1	1	0	0	0
D3S SGM105211	1508705835.0	31	40.1118254	-88.228441	0	Spectrum	0	0	0	0	0	0	0	0	0	0	0	0	0	0	0	0	0	0	0	1	0	0	0	0	0	2	0	1	0	1	0	1	0	0	1	0	0	0	1	0	2	0	1
D3S SGM104101	1508705836.0	46	40.1103319	-88.2248309	0	Spectrum	0	0	0	0	0	0	0	0	0	0	0	0	0	0	0	0	0	0	0	0	0	0	0	0	0	0	1	0	0	0	0	0	2	0	1	3	2	1	2	1	0	0	1
D3S SGM105211	1508705836.0	31	40.1118254	-88.228441	0	Spectrum	0	0	0	0	0	0	0	0	0	0	0	0	0	0	0	0	0	1	0	0	0	1	1	0	0	1	1	0	0	0	1	0	1	1	0	0	0	0	0	0	0	0	0
D3S SGM104101	1508705837.0	44	40.1103439	-88.2247934	0	Spectrum	0	0	0	0	0	0	0	0	0	0	0	0	0	0	0	0	0	0	0	0	0	0	0	0	0	0	1	0	0	1	1	1	0	1	1	0	0	2	2	1	2	2	1
D3S SGM105211	1508705837.0	28	40.1118254	-88.228441	0	Spectrum	0	0	0	0	0	0	0	0	0	0	0	0	0	0	0	0	0	2	0	0	2	0	0	0	0	0	1	0	0	0	0	0	0	2	0	1	0	0	0	0	0	0	2
D3S SGM104101	1508705838.0	57	40.1103482	-88.2247733	0	Spectrum	0	0	0	0	0	0	0	0	0	0	0	0	0	0	0	0	0	0	0	0	0	0	0	0	0	0	0	0	0	1	0	1	1	1	0	0	2	1	0	1	0	0	2
D3S SGM105211	1508705838.0	28	40.1118254	-88.228441	0	Spectrum	0	0	0	0	0	0	0	0	0	0	0	0	0	0	0	0	0	0	0	0	0	0	0	0	0	0	0	1	0	0	0	0	1	0	0	0	1	0	1	0	1	1	1
D3S SGM104101	1508705839.0	45	40.1103512	-88.2247529	0	Spectrum	0	0	0	0	0	0	0	0	0	0	0	0	0	0	0	0	0	0	0	0	0	0	0	0	0	1	0	0	0	1	1	1	0	1	2	1	3	1	1	2	3	0	1
D3S SGM105211	1508705839.0	34	40.1118254	-88.228441	0	Spectrum	0	0	0	0	0	0	0	0	0	0	0	0	0	0	0	0	0	0	0	0	0	0	0	1	0	0	0	0	2	0	0	0	0	1	0	0	1	0	0	0	0	0	0
D3S SGM104101	1508705840.0	55	40.1103512	-88.2247529	0	Spectrum	0	0	0	0	0	0	0	0	0	0	0	0	0	0	0	0	0	0	0	0	0	0	0	0	0	0	1	0	1	0	0	1	1	3	2	0	2	0	2	0	3	0	0
D3S SGM105211	1508705840.0	32	40.1118254	-88.228441	0	Spectrum	0	0	0	0	0	0	0	0	0	0	0	0	0	0	0	0	0	0	1	0	0	0	1	0	0	0	0	1	0	1	1	0	0	1	0	0	1	0	0	0	0	0	0
D3S SGM104101	1508705841.0	55	40.1103538	-88.2247124	0	Spectrum	0	0	0	0	0	0	0	0	0	0	0	0	0	0	0	0	0	0	0	0	0	0	0	0	0	0	0	0	0	0	1	0	2	0	2	1	1	0	0	1	1	1	1
D3S SGM105211	1508705841.0	16	40.1118254	-88.228441	0	Spectrum	0	0	0	0	0	0	0	0	0	0	0	0	0	0	0	0	0	0	0	0	0	0	0	1	1	0	0	0	0	0	0	0	0	0	1	0	0	0	0	1	0	0	0
D3S SGM105211	1508705843.0	25	40.1118254	-88.228441	0	Spectrum	0	0	0	0	0	0	0	0	0	0	0	0	0	0	0	0	0	0	0	0	0	0	1	0	0	0	0	0	1	1	0	2	0	0	0	0	0	1	0	1	0	1	0
D3S SGM105211	1508705844.0	28	40.1118254	-88.228441	0	Spectrum	0	0	0	0	0	0	0	0	0	0	0	0	0	0	0	0	0	0	0	0	1	0	0	0	0	0	0	0	1	0	1	0	0	0	0	0	0	0	0	0	1	0	1
D3S SGM105211	1508705845.0	31	40.1118254	-88.228441	0	Spectrum	0	0	0	0	0	0	0	0	0	0	0	0	0	0	0	0	0	0	0	0	1	1	2	1	0	0	0	0	0	0	1	1	3	0	1	0	0	0	0	0	1	0	0
D3S SGM104101	1508705842.0	41	40.1103573	-88.2246925	0	Spectrum	0	0	0	0	0	0	0	0	0	0	0	0	0	0	0	0	0	0	0	0	0	0	0	0	0	0	0	1	0	0	1	1	2	1	1	2	0	0	1	1	0	1	0
D3S SGM104101	1508705843.0	49	40.1103573	-88.2246925	0	Spectrum	0	0	0	0	0	0	0	0	0	0	0	0	0	0	0	0	0	0	0	0	0	0	0	0	0	0	1	0	0	0	2	1	1	2	2	0	1	0	1	2	0	2	0
D3S SGM104101	1508705844.0	49	40.1103656	-88.224655	0	Spectrum	0	0	0	0	0	0	0	0	0	0	0	0	0	0	0	0	0	0	0	0	0	0	0	0	0	0	1	0	1	0	0	1	0	0	0	0	1	3	0	2	0	2	0
D3S SGM104101	1508705845.0	63	40.1103669	-88.2246378	0	Spectrum	0	0	0	0	0	0	0	0	0	0	0	0	0	0	0	0	0	0	0	0	0	0	0	0	0	0	2	0	1	1	2	2	1	1	0	3	0	2	1	2	1	1	2
D3S SGM104101	1508705846.0	45	40.1103669	-88.2246378	0	Spectrum	0	0	0	0	0	0	0	0	0	0	0	0	0	0	0	0	0	0	0	0	0	0	0	0	0	1	1	0	2	0	1	0	0	3	1	0	0	0	2	1	0	0	0
D3S SGM105211	1508705846.0	24	40.1118254	-88.228441	0	Spectrum	0	0	0	0	0	0	0	0	0	0	0	0	0	0	0	0	0	1	0	0	0	0	0	0	0	1	0	0	0	0	1	0	0	0	0	0	0	0	0	0	0	0	1
D3S SGM105211	1508705847.0	21	40.1118254	-88.228441	0	Spectrum	0	0	0	0	0	0	0	0	0	0	0	0	0	0	0	0	0	1	0	0	0	0	0	0	0	0	1	0	0	0	0	0	0	1	0	0	0	0	0	0	1	0	0
D3S SGM104101	1508705848.0	57	40.1103618	-88.2245797	0	Spectrum	0	0	0	0	0	0	0	0	0	0	0	0	0	0	0	0	0	0	0	0	0	0	0	0	0	0	0	1	0	0	0	0	0	0	0	1	1	0	2	1	2	2	2
D3S SGM105211	1508705848.0	27	40.1118254	-88.228441	0	Spectrum	0	0	0	0	0	0	0	0	0	0	0	0	0	0	0	0	0	0	0	1	1	0	0	0	0	0	1	1	0	0	0	0	1	1	0	1	0	0	0	0	2	0	0
D3S SGM104101	1508705849.0	37	40.1103618	-88.2245797	0	Spectrum	0	0	0	0	0	0	0	0	0	0	0	0	0	0	0	0	0	0	0	0	0	0	0	0	0	0	0	0	0	0	0	0	1	0	0	1	1	2	1	0	1	0	0
D3S SGM105211	1508705849.0	25	40.1118254	-88.228441	0	Spectrum	0	0	0	0	0	0	0	0	0	0	0	0	0	0	0	0	0	0	0	0	0	1	2	1	0	0	1	0	0	1	0	0	0	0	0	0	0	0	0	0	0	1	0
D3S SGM104101	1508705850.0	50	40.1103577	-88.2245437	0	Spectrum	0	0	0	0	0	0	0	0	0	0	0	0	0	0	0	0	0	0	0	0	0	0	0	0	0	0	0	0	0	0	1	1	0	1	1	1	2	2	1	0	2	0	0
D3S SGM105211	1508705850.0	24	40.1118254	-88.228441	0	Spectrum	0	0	0	0	0	0	0	0	0	0	0	0	0	0	0	0	0	0	0	0	0	0	0	0	1	0	0	0	0	0	2	0	0	0	1	0	0	0	0	1	0	0	1
D3S SGM104101	1508705851.0	41	40.1103577	-88.2245437	0	Spectrum	0	0	0	0	0	0	0	0	0	0	0	0	0	0	0	0	0	0	0	0	0	0	0	0	0	0	0	1	0	0	0	0	0	0	0	1	1	2	0	2	0	0	0
D3S SGM105211	1508705851.0	25	40.1118254	-88.228441	0	Spectrum	0	0	0	0	0	0	0	0	0	0	0	0	0	0	0	0	0	1	0	0	1	0	0	1	1	1	0	0	0	1	0	0	0	1	1	0	0	0	1	0	0	1	0
D3S SGM105211	1508705852.0	31	40.1118254	-88.228441	0	Spectrum	0	0	0	0	0	0	0	0	0	0	0	0	0	0	0	0	1	1	0	0	0	1	1	0	1	0	0	0	0	1	1	0	0	1	0	0	0	0	3	1	0	0	1
D3S SGM104101	1508705852.0	48	40.110355	-88.2245022	0	Spectrum	0	0	0	0	0	0	0	0	0	0	0	0	0	0	0	0	0	0	0	0	0	0	0	0	0	0	0	0	0	2	0	2	1	1	1	0	0	1	0	1	0	0	2
D3S SGM105211	1508705853.0	28	40.1118254	-88.228441	0	Spectrum	0	0	0	0	0	0	0	0	0	0	0	0	0	0	0	0	0	0	0	0	0	0	0	0	0	0	0	1	0	0	0	0	1	0	2	1	0	0	1	1	1	0	0
D3S SGM104101	1508705853.0	45	40.1103533	-88.2244827	0	Spectrum	0	0	0	0	0	0	0	0	0	0	0	0	0	0	0	0	0	0	0	0	0	0	0	0	0	1	0	2	0	1	1	2	1	2	1	0	0	0	0	0	0	1	2
D3S SGM105211	1508705854.0	27	40.1118254	-88.228441	0	Spectrum	0	0	0	0	0	0	0	0	0	0	0	0	0	0	0	0	0	0	0	0	1	0	0	0	0	0	0	0	0	0	1	0	0	0	0	0	0	0	0	0	1	0	0
D3S SGM104101	1508705854.0	50	40.1103533	-88.2244827	0	Spectrum	0	0	0	0	0	0	0	0	0	0	0	0	0	0	0	0	0	0	0	0	0	0	0	0	0	0	0	1	1	0	2	0	0	1	1	1	0	1	4	0	0	1	3
D3S SGM104101	1508705855.0	42	40.1103494	-88.2244425	0	Spectrum	0	0	0	0	0	0	0	0	0	0	0	0	0	0	0	0	0	0	0	0	0	0	0	0	0	1	0	0	0	0	0	0	1	0	0	0	0	1	0	1	0	3	0
D3S SGM105211	1508705855.0	23	40.1118254	-88.228441	0	Spectrum	0	0	0	0	0	0	0	0	0	0	0	0	0	0	0	0	0	0	0	0	1	1	1	0	0	0	1	0	1	0	1	0	0	0	0	0	2	0	0	0	0	0	0
D3S SGM104101	1508705856.0	44	40.1103478	-88.2244245	0	Spectrum	0	0	0	0	0	0	0	0	0	0	0	0	0	0	0	0	0	0	0	0	0	0	0	0	0	1	0	0	1	0	1	0	1	1	2	4	1	3	0	0	0	0	1
D3S SGM105211	1508705856.0	23	40.1118254	-88.228441	0	Spectrum	0	0	0	0	0	0	0	0	0	0	0	0	0	0	0	0	0	0	0	0	0	0	0	0	0	0	0	0	0	0	0	0	0	0	0	1	0	0	0	1	0	0	0
D3S SGM104101	1508705857.0	39	40.1103484	-88.2244077	0	Spectrum	0	0	0	0	0	0	0	0	0	0	0	0	0	0	0	0	0	0	0	0	0	0	0	0	0	0	0	0	1	1	0	2	1	0	1	1	0	1	2	0	1	1	0
D3S SGM105211	1508705857.0	17	40.1118254	-88.228441	0	Spectrum	0	0	0	0	0	0	0	0	0	0	0	0	0	0	0	0	0	0	0	0	0	0	0	0	0	0	1	1	0	0	0	0	0	0	0	1	0	2	0	0	0	0	1
D3S SGM104101	1508705858.0	44	40.1103484	-88.2244077	0	Spectrum	0	0	0	0	0	0	0	0	0	0	0	0	0	0	0	0	0	0	0	0	0	0	0	0	0	0	0	2	0	0	0	1	0	0	0	0	0	0	0	1	2	2	0
D3S SGM105211	1508705858.0	30	40.1118254	-88.228441	0	Spectrum	0	0	0	0	0	0	0	0	0	0	0	0	0	0	0	0	0	0	0	0	0	1	0	0	1	0	0	1	0	0	0	0	1	2	0	0	0	0	0	0	0	0	0
D3S SGM104101	1508705859.0	54	40.1103503	-88.2243688	0	Spectrum	0	0	0	0	0	0	0	0	0	0	0	0	0	0	0	0	0	0	0	0	0	0	0	0	0	0	1	1	1	0	0	1	1	2	1	2	2	0	1	1	0	0	0
D3S SGM104101	1508705860.0	50	40.1103503	-88.2243688	0	Spectrum	0	0	0	0	0	0	0	0	0	0	0	0	0	0	0	0	0	0	0	0	0	0	0	0	0	1	0	1	0	2	0	1	2	1	0	2	0	0	0	0	1	1	0
D3S SGM105211	1508705860.0	25	40.1118254	-88.228441	0	Spectrum	0	0	0	0	0	0	0	0	0	0	0	0	0	0	0	0	0	1	0	0	0	0	0	0	2	0	0	1	0	0	0	1	1	0	0	0	1	1	0	0	0	0	0
D3S SGM105211	1508705861.0	25	40.1118254	-88.228441	0	Spectrum	0	0	0	0	0	0	0	0	0	0	0	0	0	0	0	0	0	0	0	0	0	0	0	0	0	0	0	0	1	0	0	1	0	0	0	0	0	0	0	0	1	1	1
D3S SGM104101	1508705861.0	32	40.1103531	-88.2243295	0	Spectrum	0	0	0	0	0	0	0	0	0	0	0	0	0	0	0	0	0	0	0	0	0	0	0	0	0	0	1	0	0	1	0	0	1	1	1	1	0	0	1	0	0	1	0
D3S SGM105211	1508705862.0	28	40.1118254	-88.228441	0	Spectrum	0	0	0	0	0	0	0	0	0	0	0	0	0	0	0	0	0	0	1	1	0	0	0	0	0	0	0	0	0	0	0	1	0	1	0	1	0	1	0	0	0	0	1
D3S SGM104101	1508705862.0	42	40.1103546	-88.2243087	0	Spectrum	0	0	0	0	0	0	0	0	0	0	0	0	0	0	0	0	0	0	0	0	0	0	0	0	0	1	0	0	0	0	0	0	0	0	1	1	1	0	0	0	1	1	0
D3S SGM105211	1508705863.0	24	40.1118254	-88.228441	0	Spectrum	0	0	0	0	0	0	0	0	0	0	0	0	0	0	0	0	0	0	0	0	0	0	0	0	0	0	0	0	0	0	0	0	2	0	0	0	0	0	1	0	0	0	1
D3S SGM104101	1508705863.0	45	40.1103585	-88.2242707	0	Spectrum	0	0	0	0	0	0	0	0	0	0	0	0	0	0	0	0	0	0	0	0	0	0	0	0	0	0	1	3	1	0	0	0	1	0	1	1	0	0	0	0	1	2	1
D3S SGM105211	1508705864.0	23	40.1118254	-88.228441	0	Spectrum	0	0	0	0	0	0	0	0	0	0	0	0	0	0	0	0	0	0	0	0	0	0	0	0	0	1	1	0	0	0	0	0	0	0	0	0	0	2	0	1	0	0	1
D3S SGM104101	1508705865.0	31	40.1103615	-88.2242519	0	Spectrum	0	0	0	0	0	0	0	0	0	0	0	0	0	0	0	0	0	0	0	0	0	0	0	0	0	1	1	0	0	0	1	0	0	2	0	0	1	0	1	0	0	0	0
D3S SGM105211	1508705865.0	21	40.1118254	-88.228441	0	Spectrum	0	0	0	0	0	0	0	0	0	0	0	0	0	0	0	0	0	0	0	0	0	1	0	1	0	0	0	0	1	0	0	0	1	0	0	0	0	1	0	0	0	0	0
D3S SGM104101	1508705866.0	38	40.1103634	-88.2242342	0	Spectrum	0	0	0	0	0	0	0	0	0	0	0	0	0	0	0	0	0	0	0	0	0	0	0	0	0	1	2	0	0	0	1	1	0	0	1	0	0	2	0	2	1	0	0
D3S SGM105211	1508705866.0	28	40.1118254	-88.228441	0	Spectrum	0	0	0	0	0	0	0	0	0	0	0	0	0	0	0	0	0	0	0	0	2	0	0	0	0	0	0	0	0	0	0	0	1	0	0	0	0	0	0	1	0	0	0
D3S SGM104101	1508705867.0	52	40.1103634	-88.2242342	0	Spectrum	0	0	0	0	0	0	0	0	0	0	0	0	0	0	0	0	0	0	0	0	0	0	0	0	0	1	0	1	0	0	0	2	1	0	0	2	0	2	4	2	0	1	1
D3S SGM105211	1508705867.0	24	40.1118254	-88.228441	0	Spectrum	0	0	0	0	0	0	0	0	0	0	0	0	0	0	0	0	0	0	0	1	0	0	0	0	0	1	0	0	0	1	0	0	0	0	0	1	1	0	0	1	0	1	0
D3S SGM104101	1508705868.0	47	40.1103611	-88.2242021	0	Spectrum	0	0	0	0	0	0	0	0	0	0	0	0	0	0	0	0	0	0	0	0	0	0	0	0	0	0	0	0	0	1	1	2	0	0	0	1	3	0	3	0	1	1	0
D3S SGM105211	1508705868.0	27	40.1118254	-88.228441	0	Spectrum	0	0	0	0	0	0	0	0	0	0	0	0	0	0	0	0	0	0	0	0	0	0	0	0	1	0	0	0	0	0	0	0	0	0	1	0	2	0	1	0	1	0	0
D3S SGM104101	1508705869.0	44	40.1103611	-88.2242021	0	Spectrum	0	0	0	0	0	0	0	0	0	0	0	0	0	0	0	0	0	0	0	0	0	0	0	0	0	0	0	0	0	3	1	1	0	2	1	0	1	0	2	1	3	1	1
D3S SGM105211	1508705869.0	18	40.1118254	-88.228441	0	Spectrum	0	0	0	0	0	0	0	0	0	0	0	0	0	0	0	0	0	0	0	0	1	0	0	0	0	0	1	0	1	1	0	0	0	0	0	0	0	0	0	0	0	0	0
D3S SGM104101	1508705870.0	49	40.1103613	-88.2241779	0	Spectrum	0	0	0	0	0	0	0	0	0	0	0	0	0	0	0	0	0	0	0	0	0	0	0	0	0	1	0	0	0	0	0	2	4	1	4	3	0	1	2	2	0	0	2
D3S SGM105211	1508705870.0	33	40.1118254	-88.228441	0	Spectrum	0	0	0	0	0	0	0	0	0	0	0	0	0	0	0	0	0	0	1	1	0	0	1	1	0	0	0	1	0	0	0	0	1	0	0	0	0	0	0	1	0	0	0
D3S SGM104101	1508705871.0	45	40.1103613	-88.2241779	0	Spectrum	0	0	0	0	0	0	0	0	0	0	0	0	0	0	0	0	0	0	0	0	0	0	0	0	0	1	1	0	0	1	1	1	1	2	0	1	1	1	1	2	2	0	1
D3S SGM105211	1508705871.0	23	40.1118254	-88.228441	0	Spectrum	0	0	0	0	0	0	0	0	0	0	0	0	0	0	0	0	0	0	0	0	2	0	0	1	0	2	0	0	0	0	1	1	0	0	0	2	0	0	0	0	0	0	0
D3S SGM105211	1508705872.0	26	40.1118254	-88.228441	0	Spectrum	0	0	0	0	0	0	0	0	0	0	0	0	0	0	0	0	0	0	0	0	0	0	0	0	0	0	0	0	0	1	1	1	1	0	0	0	1	0	0	0	0	0	0
D3S SGM104101	1508705872.0	38	40.1103619	-88.2241558	0	Spectrum	0	0	0	0	0	0	0	0	0	0	0	0	0	0	0	0	0	0	0	0	0	0	0	0	0	0	0	0	0	0	0	1	0	3	1	0	0	0	0	1	0	0	3
D3S SGM105211	1508705873.0	25	40.1118254	-88.228441	0	Spectrum	0	0	0	0	0	0	0	0	0	0	0	0	0	0	0	0	0	0	0	1	0	0	0	0	0	0	0	0	0	0	0	0	0	1	0	0	0	0	0	1	1	0	0
D3S SGM104101	1508705873.0	35	40.1103598	-88.2241395	0	Spectrum	0	0	0	0	0	0	0	0	0	0	0	0	0	0	0	0	0	0	0	0	0	0	0	0	0	0	0	0	0	0	0	1	1	2	0	0	0	0	0	3	1	1	1
D3S SGM105211	1508705874.0	22	40.1118254	-88.228441	0	Spectrum	0	0	0	0	0	0	0	0	0	0	0	0	0	0	0	0	0	0	0	0	0	0	0	0	1	1	0	0	0	0	0	1	0	0	0	0	0	0	1	0	1	0	0
D3S SGM104101	1508705874.0	40	40.1103598	-88.2241395	0	Spectrum	0	0	0	0	0	0	0	0	0	0	0	0	0	0	0	0	0	0	0	0	0	0	0	0	0	0	1	0	0	1	0	1	0	2	0	0	0	0	0	0	2	0	1
D3S SGM104101	1508705875.0	48	40.110357	-88.2241066	0	Spectrum	0	0	0	0	0	0	0	0	0	0	0	0	0	0	0	0	0	0	0	0	0	0	0	0	0	0	1	0	0	1	0	3	1	1	3	1	2	1	1	1	1	1	0
D3S SGM105211	1508705875.0	29	40.1118254	-88.228441	0	Spectrum	0	0	0	0	0	0	0	0	0	0	0	0	0	0	0	0	0	0	1	0	0	0	0	1	0	0	0	0	1	0	1	0	0	0	0	0	0	0	0	0	2	2	0
D3S SGM104101	1508705876.0	54	40.110357	-88.2241066	0	Spectrum	0	0	0	0	0	0	0	0	0	0	0	0	0	0	0	0	0	0	0	0	0	0	0	0	0	0	0	0	0	1	2	3	0	0	1	2	2	2	2	1	2	1	0
D3S SGM104101	1508705877.0	36	40.1103535	-88.2240641	0	Spectrum	0	0	0	0	0	0	0	0	0	0	0	0	0	0	0	0	0	0	0	0	0	0	0	0	0	0	0	0	1	0	0	1	0	2	0	0	1	1	1	1	0	0	0
D3S SGM105211	1508705877.0	30	40.1118254	-88.228441	0	Spectrum	0	0	0	0	0	0	0	0	0	0	0	0	0	0	0	0	0	0	0	1	0	0	0	0	1	1	1	0	0	1	0	0	0	2	2	1	0	1	0	1	0	0	0
D3S SGM104101	1508705878.0	39	40.1103531	-88.2240455	0	Spectrum	0	0	0	0	0	0	0	0	0	0	0	0	0	0	0	0	0	0	0	0	0	0	0	0	0	0	1	1	0	0	0	0	0	1	0	1	0	2	0	2	0	0	0
D3S SGM105211	1508705878.0	24	40.1118254	-88.228441	0	Spectrum	0	0	0	0	0	0	0	0	0	0	0	0	0	0	0	0	0	0	0	0	0	0	0	0	0	1	0	1	0	1	0	0	0	0	0	0	0	0	1	0	0	0	0
D3S SGM104101	1508705879.0	35	40.110352	-88.2240304	0	Spectrum	0	0	0	0	0	0	0	0	0	0	0	0	0	0	0	0	0	0	0	0	0	0	0	0	0	0	1	0	0	0	1	0	0	0	1	0	1	0	0	0	0	1	0
D3S SGM105211	1508705879.0	30	40.1118254	-88.228441	0	Spectrum	0	0	0	0	0	0	0	0	0	0	0	0	0	0	0	0	0	0	0	1	0	0	0	1	0	0	0	2	0	0	0	0	1	0	0	0	0	0	0	1	0	0	2
D3S SGM104101	1508705880.0	45	40.1103516	-88.2240156	0	Spectrum	0	0	0	0	0	0	0	0	0	0	0	0	0	0	0	0	0	0	0	0	0	0	0	0	0	0	1	1	1	1	1	0	0	0	0	2	0	3	1	1	2	1	0
D3S SGM105211	1508705880.0	22	40.1118254	-88.228441	0	Spectrum	0	0	0	0	0	0	0	0	0	0	0	0	0	0	0	0	0	0	0	0	0	1	1	0	1	1	0	0	2	0	0	0	1	0	0	1	1	0	1	0	0	0	0
D3S SGM104101	1508705881.0	41	40.110352	-88.2240023	0	Spectrum	0	0	0	0	0	0	0	0	0	0	0	0	0	0	0	0	0	0	0	0	0	0	0	0	0	1	1	0	0	1	0	0	2	1	0	1	0	0	0	1	1	0	0
D3S SGM105211	1508705881.0	21	40.1118254	-88.228441	0	Spectrum	0	0	0	0	0	0	0	0	0	0	0	0	0	0	0	0	0	0	0	0	1	0	0	0	0	2	0	0	0	0	0	1	0	1	0	0	0	0	0	1	2	1	0
D3S SGM105211	1508705882.0	30	40.1118254	-88.228441	0	Spectrum	0	0	0	0	0	0	0	0	0	0	0	0	0	0	0	0	0	1	0	0	0	1	0	1	0	0	0	0	0	0	2	0	0	0	1	0	0	0	1	0	0	1	0
D3S SGM104101	1508705882.0	35	40.1103598	-88.223986	0	Spectrum	0	0	0	0	0	0	0	0	0	0	0	0	0	0	0	0	0	0	0	0	0	0	0	0	0	0	0	0	0	0	1	1	3	0	1	1	1	0	0	1	0	0	0
D3S SGM105211	1508705883.0	30	40.1118254	-88.228441	0	Spectrum	0	0	0	0	0	0	0	0	0	0	0	0	0	0	0	0	0	0	0	0	1	0	0	1	0	0	0	0	1	1	0	2	0	0	0	0	0	0	0	0	1	0	0
D3S SGM105211	1508705884.0	27	40.1118254	-88.228441	0	Spectrum	0	0	0	0	0	0	0	0	0	0	0	0	0	0	0	0	0	0	0	0	0	0	0	0	1	0	1	0	0	0	0	0	0	1	1	0	0	2	0	0	0	0	0
D3S SGM104101	1508705884.0	35	40.1103598	-88.223986	0	Spectrum	0	0	0	0	0	0	0	0	0	0	0	0	0	0	0	0	0	0	0	0	0	0	0	0	0	1	0	0	0	0	1	0	1	0	1	0	0	2	1	0	1	0	0
D3S SGM104101	1508705885.0	44	40.1103598	-88.223986	0	Spectrum	0	0	0	0	0	0	0	0	0	0	0	0	0	0	0	0	0	0	0	0	0	0	0	0	0	0	1	0	0	1	0	1	1	0	1	0	1	1	1	0	2	1	0
D3S SGM105211	1508705885.0	26	40.1118254	-88.228441	0	Spectrum	0	0	0	0	0	0	0	0	0	0	0	0	0	0	0	0	0	0	0	0	0	0	1	0	1	1	1	0	0	0	1	0	0	1	2	1	0	0	0	2	1	0	1
D3S SGM104101	1508705886.0	41	40.1103644	-88.2239752	0	Spectrum	0	0	0	0	0	0	0	0	0	0	0	0	0	0	0	0	0	0	0	0	0	0	0	0	0	0	0	0	1	2	0	2	0	1	0	1	2	0	0	1	0	0	0
D3S SGM105211	1508705886.0	27	40.1118254	-88.228441	0	Spectrum	0	0	0	0	0	0	0	0	0	0	0	0	0	0	0	0	0	0	0	0	0	0	0	0	0	0	0	0	0	0	0	0	1	0	0	0	1	1	0	1	0	0	1
D3S SGM104101	1508705887.0	35	40.1103644	-88.2239752	0	Spectrum	0	0	0	0	0	0	0	0	0	0	0	0	0	0	0	0	0	0	0	0	0	0	0	0	0	0	1	0	1	0	0	1	0	0	0	1	0	0	1	1	0	1	1
D3S SGM105211	1508705887.0	28	40.1118254	-88.228441	0	Spectrum	0	0	0	0	0	0	0	0	0	0	0	0	0	0	0	0	0	0	0	0	0	0	0	0	0	0	0	0	0	1	1	0	0	0	0	1	0	0	0	0	0	1	0
D3S SGM104101	1508705888.0	44	40.1103644	-88.2239752	0	Spectrum	0	0	0	0	0	0	0	0	0	0	0	0	0	0	0	0	0	0	0	0	0	0	0	0	0	1	1	0	0	0	2	1	1	1	0	3	1	2	1	1	1	0	0
D3S SGM105211	1508705888.0	23	40.1118254	-88.228441	0	Spectrum	0	0	0	0	0	0	0	0	0	0	0	0	0	0	0	0	0	0	0	0	1	0	0	0	1	0	0	0	0	0	0	1	1	0	1	0	0	0	0	0	0	0	1
D3S SGM104101	1508705889.0	41	40.1103644	-88.2239752	0	Spectrum	0	0	0	0	0	0	0	0	0	0	0	0	0	0	0	0	0	0	0	0	0	0	0	0	0	0	0	1	2	0	0	1	1	2	0	0	1	0	0	1	0	1	0
D3S SGM105211	1508705889.0	33	40.1118254	-88.228441	0	Spectrum	0	0	0	0	0	0	0	0	0	0	0	0	0	0	0	0	0	0	1	0	0	0	0	0	0	0	1	0	0	1	0	2	0	0	1	1	1	0	0	2	0	0	0
D3S SGM104101	1508705890.0	42	40.1103644	-88.2239752	0	Spectrum	0	0	0	0	0	0	0	0	0	0	0	0	0	0	0	0	0	0	0	0	0	0	0	0	0	0	0	2	0	0	2	1	2	0	1	0	1	0	0	0	1	3	0
D3S SGM105211	1508705890.0	32	40.1118254	-88.228441	0	Spectrum	0	0	0	0	0	0	0	0	0	0	0	0	0	0	0	0	0	1	0	0	0	0	0	0	0	1	2	1	0	0	1	0	0	0	0	0	0	0	0	0	0	1	0
D3S SGM104101	1508705891.0	51	40.1103665	-88.2239626	0	Spectrum	0	0	0	0	0	0	0	0	0	0	0	0	0	0	0	0	0	0	0	0	0	0	0	0	0	1	0	1	0	0	1	2	0	1	2	2	3	0	1	1	0	1	2
D3S SGM105211	1508705891.0	15	40.1118254	-88.228441	0	Spectrum	0	0	0	0	0	0	0	0	0	0	0	0	0	0	0	0	0	0	0	0	0	0	0	0	0	0	0	0	0	0	1	0	0	0	0	0	1	0	0	0	0	0	0
D3S SGM105211	1508705892.0	22	40.1118254	-88.228441	0	Spectrum	0	0	0	0	0	0	0	0	0	0	0	0	0	0	0	0	0	0	0	1	0	0	0	0	0	0	0	0	0	0	0	1	0	0	1	0	1	0	0	1	0	0	1
D3S SGM104101	1508705892.0	46	40.1103665	-88.2239626	0	Spectrum	0	0	0	0	0	0	0	0	0	0	0	0	0	0	0	0	0	0	0	0	0	0	0	0	0	1	0	0	0	1	0	1	0	1	1	2	0	1	0	3	0	0	1
D3S SGM105211	1508705893.0	21	40.1118254	-88.228441	0	Spectrum	0	0	0	0	0	0	0	0	0	0	0	0	0	0	0	0	0	0	1	1	0	0	0	0	0	0	0	0	0	0	0	0	2	1	0	1	0	0	0	0	0	0	0
D3S SGM104101	1508705893.0	38	40.1103665	-88.2239626	0	Spectrum	0	0	0	0	0	0	0	0	0	0	0	0	0	0	0	0	0	0	0	0	0	0	0	0	0	0	2	0	0	1	0	1	0	1	1	0	1	0	1	2	1	0	1
D3S SGM105211	1508705894.0	24	40.1118254	-88.228441	0	Spectrum	0	0	0	0	0	0	0	0	0	0	0	0	0	0	0	0	0	0	0	0	0	0	0	1	0	0	0	0	1	0	1	0	0	0	0	0	2	1	0	0	1	0	1
D3S SGM104101	1508705894.0	35	40.1103665	-88.2239626	0	Spectrum	0	0	0	0	0	0	0	0	0	0	0	0	0	0	0	0	0	0	0	0	0	0	0	0	0	0	0	1	0	0	0	2	1	0	1	1	0	1	0	3	1	0	1
D3S SGM104101	1508705895.0	43	40.1103665	-88.2239626	0	Spectrum	0	0	0	0	0	0	0	0	0	0	0	0	0	0	0	0	0	0	0	0	0	0	0	0	0	1	0	0	0	0	0	0	0	1	1	2	0	2	1	1	0	0	1
D3S SGM104101	1508705896.0	51	40.1103665	-88.2239626	0	Spectrum	0	0	0	0	0	0	0	0	0	0	0	0	0	0	0	0	0	0	0	0	0	0	0	0	0	1	1	1	0	1	0	0	1	1	2	0	1	0	1	0	2	2	2
D3S SGM105211	1508705896.0	22	40.1118254	-88.228441	0	Spectrum	0	0	0	0	0	0	0	0	0	0	0	0	0	0	0	0	0	0	1	0	0	0	0	0	0	0	0	0	0	0	0	0	0	0	0	0	0	0	0	1	0	0	0
D3S SGM104101	1508705897.0	43	40.1103665	-88.2239626	0	Spectrum	0	0	0	0	0	0	0	0	0	0	0	0	0	0	0	0	0	0	0	0	0	0	0	0	0	0	0	0	1	0	0	0	2	3	1	0	0	1	0	1	1	2	1
D3S SGM105211	1508705897.0	33	40.1118254	-88.228441	0	Spectrum	0	0	0	0	0	0	0	0	0	0	0	0	0	0	0	0	0	1	0	0	0	0	0	0	0	0	1	0	0	0	1	0	0	0	0	0	1	0	0	0	0	0	0
D3S SGM104101	1508705898.0	51	40.1103596	-88.2239525	0	Spectrum	0	0	0	0	0	0	0	0	0	0	0	0	0	0	0	0	0	0	0	0	0	0	0	0	0	0	0	1	1	0	1	2	0	0	2	0	0	0	3	2	2	2	1
D3S SGM105211	1508705898.0	24	40.1118254	-88.228441	0	Spectrum	0	0	0	0	0	0	0	0	0	0	0	0	0	0	0	0	0	0	0	0	0	0	1	0	1	1	0	0	0	0	0	1	0	0	0	0	0	0	0	0	0	0	0
D3S SGM104101	1508705899.0	44	40.1103706	-88.2239362	0	Spectrum	0	0	0	0	0	0	0	0	0	0	0	0	0	0	0	0	0	0	0	0	0	0	0	0	0	1	0	1	0	1	0	0	0	1	0	0	0	1	1	1	1	0	0
D3S SGM105211	1508705899.0	38	40.1118254	-88.228441	0	Spectrum	0	0	0	0	0	0	0	0	0	0	0	0	0	0	0	0	0	0	0	0	0	0	0	1	0	0	0	0	0	0	1	0	0	1	2	1	0	2	0	0	1	0	0
D3S SGM105211	1508705900.0	25	40.1118254	-88.228441	0	Spectrum	0	0	0	0	0	0	0	0	0	0	0	0	0	0	0	0	0	0	0	0	0	0	0	1	0	0	0	0	0	1	1	1	0	0	0	0	0	0	0	0	1	0	0
D3S SGM104101	1508705901.0	40	40.1103706	-88.2239362	0	Spectrum	0	0	0	0	0	0	0	0	0	0	0	0	0	0	0	0	0	0	0	0	0	0	0	0	0	1	2	1	0	0	2	1	0	0	1	0	0	4	0	1	0	1	0
D3S SGM105211	1508705901.0	21	40.1118254	-88.228441	0	Spectrum	0	0	0	0	0	0	0	0	0	0	0	0	0	0	0	0	0	0	0	0	0	0	0	0	0	0	0	0	1	1	0	1	0	0	1	0	1	0	0	0	0	0	0
D3S SGM104101	1508705902.0	40	40.1103966	-88.2239281	0	Spectrum	0	0	0	0	0	0	0	0	0	0	0	0	0	0	0	0	0	0	0	0	0	0	0	0	0	0	2	0	2	0	0	1	0	2	0	0	0	1	1	1	1	0	1
D3S SGM105211	1508705902.0	25	40.1118254	-88.228441	0	Spectrum	0	0	0	0	0	0	0	0	0	0	0	0	0	0	0	0	0	0	0	0	0	0	0	0	1	1	1	1	0	0	0	0	0	0	1	0	0	0	0	0	0	0	1
D3S SGM104101	1508705903.0	41	40.1104079	-88.2239293	0	Spectrum	0	0	0	0	0	0	0	0	0	0	0	0	0	0	0	0	0	0	0	0	0	0	0	0	0	1	0	1	0	0	1	0	2	2	0	1	3	2	0	1	0	0	0
D3S SGM105211	1508705903.0	23	40.1118254	-88.228441	0	Spectrum	0	0	0	0	0	0	0	0	0	0	0	0	0	0	0	0	0	2	0	0	0	0	0	0	1	0	0	0	0	0	1	1	0	1	1	0	0	0	0	0	0	1	0
D3S SGM105211	1508705904.0	19	40.1118254	-88.228441	0	Spectrum	0	0	0	0	0	0	0	0	0	0	0	0	0	0	0	0	0	0	0	0	0	0	0	0	0	0	0	0	0	0	2	0	0	0	0	0	1	1	0	0	0	0	0
D3S SGM104101	1508705904.0	39	40.1104079	-88.2239293	0	Spectrum	0	0	0	0	0	0	0	0	0	0	0	0	0	0	0	0	0	0	0	0	0	0	0	0	0	3	0	0	0	1	2	0	1	1	1	1	1	0	2	0	1	2	0
D3S SGM104101	1508705905.0	35	40.1104367	-88.2239294	0	Spectrum	0	0	0	0	0	0	0	0	0	0	0	0	0	0	0	0	0	0	0	0	0	0	0	0	0	1	1	0	0	0	0	1	0	1	1	1	1	0	3	1	1	2	1
D3S SGM105211	1508705905.0	22	40.1118254	-88.228441	0	Spectrum	0	0	0	0	0	0	0	0	0	0	0	0	0	0	0	0	0	0	0	0	1	1	0	0	0	0	1	1	1	0	0	0	0	0	0	0	1	0	0	0	0	2	0
D3S SGM104101	1508705906.0	37	40.1104367	-88.2239294	0	Spectrum	0	0	0	0	0	0	0	0	0	0	0	0	0	0	0	0	0	0	0	0	0	0	0	0	0	0	0	0	0	1	0	1	2	1	0	2	1	2	1	1	1	0	0
D3S SGM105211	1508705906.0	26	40.1118254	-88.228441	0	Spectrum	0	0	0	0	0	0	0	0	0	0	0	0	0	0	0	0	0	0	0	0	0	0	0	0	0	0	0	0	0	1	0	0	0	0	0	1	0	1	0	1	1	1	0
D3S SGM104101	1508705907.0	36	40.1104654	-88.2239297	0	Spectrum	0	0	0	0	0	0	0	0	0	0	0	0	0	0	0	0	0	0	0	0	0	0	0	0	0	0	0	0	1	0	1	2	0	1	0	0	0	1	0	2	2	0	1
D3S SGM105211	1508705907.0	27	40.1118254	-88.228441	0	Spectrum	0	0	0	0	0	0	0	0	0	0	0	0	0	0	0	0	0	0	0	0	0	0	1	0	0	0	1	0	1	0	0	0	0	0	0	0	0	0	1	1	0	1	0
D3S SGM104101	1508705908.0	34	40.1104785	-88.2239296	0	Spectrum	0	0	0	0	0	0	0	0	0	0	0	0	0	0	0	0	0	0	0	0	0	0	0	0	0	1	0	0	0	0	0	1	0	0	1	2	1	0	0	2	0	1	1
D3S SGM105211	1508705908.0	15	40.1118254	-88.228441	0	Spectrum	0	0	0	0	0	0	0	0	0	0	0	0	0	0	0	0	0	0	1	0	0	0	0	0	0	0	0	0	0	0	0	0	0	1	0	0	0	0	0	1	0	1	0
D3S SGM104101	1508705909.0	39	40.1104785	-88.2239296	0	Spectrum	0	0	0	0	0	0	0	0	0	0	0	0	0	0	0	0	0	0	0	0	0	0	0	0	0	0	0	0	0	1	1	0	0	0	2	0	6	1	1	0	2	0	2
D3S SGM105211	1508705909.0	23	40.1118254	-88.228441	0	Spectrum	0	0	0	0	0	0	0	0	0	0	0	0	0	0	0	0	0	0	0	0	0	0	0	0	0	0	0	0	1	1	1	0	1	0	0	0	0	1	1	1	0	0	0
D3S SGM104101	1508705910.0	36	40.1105083	-88.223929	0	Spectrum	0	0	0	0	0	0	0	0	0	0	0	0	0	0	0	0	0	0	0	0	0	0	0	0	0	1	0	0	0	0	0	1	2	0	0	2	2	0	0	2	0	1	1
D3S SGM105211	1508705910.0	34	40.1118254	-88.228441	0	Spectrum	0	0	0	0	0	0	0	0	0	0	0	0	0	0	0	0	0	0	0	0	0	0	0	0	0	0	0	0	1	0	2	0	0	1	1	0	2	1	0	2	0	0	0
D3S SGM104101	1508705911.0	41	40.110524	-88.223929	0	Spectrum	0	0	0	0	0	0	0	0	0	0	0	0	0	0	0	0	0	0	0	0	0	0	0	0	0	0	0	0	0	1	1	2	1	0	0	1	0	1	1	1	0	0	0
D3S SGM105211	1508705911.0	20	40.1118254	-88.228441	0	Spectrum	0	0	0	0	0	0	0	0	0	0	0	0	0	0	0	0	0	0	0	0	0	0	0	0	0	1	2	0	0	0	0	1	0	0	0	1	0	0	1	0	0	0	0
D3S SGM104101	1508705912.0	27	40.110524	-88.223929	0	Spectrum	0	0	0	0	0	0	0	0	0	0	0	0	0	0	0	0	0	0	0	0	0	0	0	0	0	1	0	0	1	0	0	0	0	1	0	0	1	1	1	1	1	0	1
D3S SGM105211	1508705913.0	35	40.1118254	-88.228441	0	Spectrum	0	0	0	0	0	0	0	0	0	0	0	0	0	0	0	0	0	0	0	0	0	0	0	0	0	0	0	0	0	1	1	2	0	0	1	0	0	1	0	0	0	0	0
D3S SGM104101	1508705913.0	39	40.1105509	-88.2239286	0	Spectrum	0	0	0	0	0	0	0	0	0	0	0	0	0	0	0	0	0	0	0	0	0	0	0	0	0	0	0	0	0	0	0	1	1	2	2	2	1	0	2	1	1	0	0
D3S SGM105211	1508705914.0	34	40.1118254	-88.228441	0	Spectrum	0	0	0	0	0	0	0	0	0	0	0	0	0	0	0	0	0	0	1	0	0	0	0	0	0	0	1	1	0	0	0	0	0	0	0	1	0	0	1	0	0	0	1
D3S SGM104101	1508705914.0	42	40.1105509	-88.2239286	0	Spectrum	0	0	0	0	0	0	0	0	0	0	0	0	0	0	0	0	0	0	0	0	0	0	0	0	0	0	1	0	0	2	0	1	0	2	0	0	2	1	2	1	1	1	0
D3S SGM105211	1508705915.0	29	40.1118254	-88.228441	0	Spectrum	0	0	0	0	0	0	0	0	0	0	0	0	0	0	0	0	0	0	0	0	1	1	0	1	0	1	0	1	0	0	2	0	0	0	0	1	1	0	0	2	1	0	2
D3S SGM104101	1508705915.0	47	40.1105787	-88.223933	0	Spectrum	0	0	0	0	0	0	0	0	0	0	0	0	0	0	0	0	0	0	0	0	0	0	0	0	0	0	1	0	0	2	0	0	0	1	1	0	0	2	2	0	1	1	4
D3S SGM105211	1508705916.0	30	40.1118254	-88.228441	0	Spectrum	0	0	0	0	0	0	0	0	0	0	0	0	0	0	0	0	0	0	0	0	0	0	0	0	0	0	0	0	1	0	0	1	1	0	0	1	1	0	1	1	2	0	0
D3S SGM104101	1508705917.0	37	40.1106014	-88.2239381	0	Spectrum	0	0	0	0	0	0	0	0	0	0	0	0	0	0	0	0	0	0	0	0	0	0	0	0	0	0	0	0	0	2	2	1	0	0	2	1	1	0	0	0	1	2	0
D3S SGM105211	1508705917.0	20	40.1118254	-88.228441	0	Spectrum	0	0	0	0	0	0	0	0	0	0	0	0	0	0	0	0	0	0	0	0	0	0	0	0	0	1	0	0	0	0	0	0	0	0	1	0	0	1	0	2	0	0	1
D3S SGM104101	1508705918.0	41	40.1106131	-88.2239373	0	Spectrum	0	0	0	0	0	0	0	0	0	0	0	0	0	0	0	0	0	0	0	0	0	0	0	0	0	0	0	0	0	2	0	0	3	1	0	1	0	1	3	1	2	0	0
D3S SGM105211	1508705918.0	30	40.1118254	-88.228441	0	Spectrum	0	0	0	0	0	0	0	0	0	0	0	0	0	0	0	0	0	0	0	2	0	1	0	0	0	1	0	0	1	0	0	0	0	0	1	0	1	0	0	1	0	0	0
D3S SGM104101	1508705919.0	34	40.1106131	-88.2239373	0	Spectrum	0	0	0	0	0	0	0	0	0	0	0	0	0	0	0	0	0	0	0	0	0	0	0	0	0	1	0	0	0	0	0	0	0	0	1	1	0	1	1	0	2	0	0
D3S SGM105211	1508705919.0	28	40.1118254	-88.228441	0	Spectrum	0	0	0	0	0	0	0	0	0	0	0	0	0	0	0	0	0	1	0	0	0	0	0	0	0	1	0	0	2	1	0	0	1	0	0	0	0	0	1	0	1	2	0
D3S SGM104101	1508705920.0	45	40.1106369	-88.2239386	0	Spectrum	0	0	0	0	0	0	0	0	0	0	0	0	0	0	0	0	0	0	0	0	0	0	0	0	0	0	1	0	1	0	0	1	0	1	1	1	2	1	0	1	0	0	0
D3S SGM105211	1508705920.0	24	40.1118254	-88.228441	0	Spectrum	0	0	0	0	0	0	0	0	0	0	0	0	0	0	0	0	0	0	0	0	0	0	0	0	0	2	0	1	0	0	1	0	0	0	0	0	0	0	0	1	0	2	0
D3S SGM104101	1508705921.0	32	40.1106369	-88.2239386	0	Spectrum	0	0	0	0	0	0	0	0	0	0	0	0	0	0	0	0	0	0	0	0	0	0	0	0	0	0	0	0	1	0	0	0	0	0	0	0	1	0	1	0	2	0	2
D3S SGM105211	1508705921.0	27	40.1118254	-88.228441	0	Spectrum	0	0	0	0	0	0	0	0	0	0	0	0	0	0	0	0	0	0	0	0	0	0	0	0	0	0	1	1	1	0	0	0	0	0	0	0	0	0	0	0	1	0	0
D3S SGM105211	1508705922.0	24	40.1118254	-88.228441	0	Spectrum	0	0	0	0	0	0	0	0	0	0	0	0	0	0	0	0	0	0	0	0	0	0	0	0	0	1	1	0	0	0	1	0	0	0	0	0	0	0	0	0	0	0	0
D3S SGM104101	1508705922.0	37	40.1106714	-88.223948	0	Spectrum	0	0	0	0	0	0	0	0	0	0	0	0	0	0	0	0	0	0	0	0	0	0	0	0	0	0	1	0	0	1	0	0	1	0	4	2	1	1	1	1	0	1	3
D3S SGM105211	1508705923.0	21	40.1118254	-88.228441	0	Spectrum	0	0	0	0	0	0	0	0	0	0	0	0	0	0	0	0	0	0	0	0	0	2	0	0	0	0	1	0	1	1	0	0	0	0	0	0	0	1	0	0	1	0	0
D3S SGM104101	1508705923.0	37	40.1106867	-88.2239568	0	Spectrum	0	0	0	0	0	0	0	0	0	0	0	0	0	0	0	0	0	0	0	0	0	0	0	0	0	0	0	1	1	0	3	1	0	1	0	0	1	1	2	0	1	1	1
D3S SGM105211	1508705924.0	20	40.1118254	-88.228441	0	Spectrum	0	0	0	0	0	0	0	0	0	0	0	0	0	0	0	0	0	0	0	0	0	0	0	0	0	1	0	0	1	0	1	0	0	0	0	1	0	1	0	0	0	0	1
D3S SGM104101	1508705924.0	39	40.1106867	-88.2239568	0	Spectrum	0	0	0	0	0	0	0	0	0	0	0	0	0	0	0	0	0	0	0	0	0	0	0	0	0	0	0	0	1	1	2	2	0	1	0	2	2	0	2	1	0	3	0
D3S SGM104101	1508705925.0	43	40.1107081	-88.2239835	0	Spectrum	0	0	0	0	0	0	0	0	0	0	0	0	0	0	0	0	0	0	0	0	0	0	0	0	0	0	1	0	0	0	2	1	2	2	0	1	0	1	3	0	0	2	0
D3S SGM105211	1508705925.0	23	40.1118254	-88.228441	0	Spectrum	0	0	0	0	0	0	0	0	0	0	0	0	0	0	0	0	1	0	0	1	0	0	0	0	0	0	0	0	0	0	1	0	0	1	0	1	0	0	0	2	0	0	0
D3S SGM104101	1508705926.0	38	40.1107141	-88.2239954	0	Spectrum	0	0	0	0	0	0	0	0	0	0	0	0	0	0	0	0	0	0	0	0	0	0	0	0	0	0	1	0	0	0	0	0	2	2	3	0	1	0	0	1	1	1	0
D3S SGM105211	1508705926.0	23	40.1118254	-88.228441	0	Spectrum	0	0	0	0	0	0	0	0	0	0	0	0	0	0	0	0	0	0	0	0	0	0	0	0	0	0	0	0	0	0	0	0	0	1	1	0	1	0	0	0	0	0	0
D3S SGM104101	1508705927.0	38	40.110719	-88.2240055	0	Spectrum	0	0	0	0	0	0	0	0	0	0	0	0	0	0	0	0	0	0	0	0	0	0	0	0	0	0	0	0	1	2	0	1	1	1	1	0	1	2	0	1	0	0	2
D3S SGM105211	1508705927.0	19	40.1118254	-88.228441	0	Spectrum	0	0	0	0	0	0	0	0	0	0	0	0	0	0	0	0	0	0	0	0	0	0	0	0	0	0	0	0	0	0	1	1	0	0	2	0	0	0	0	0	1	0	0
D3S SGM104101	1508705928.0	45	40.1107273	-88.2240178	0	Spectrum	0	0	0	0	0	0	0	0	0	0	0	0	0	0	0	0	0	0	0	0	0	0	0	0	0	0	0	0	0	0	0	2	1	0	2	1	1	0	1	0	2	0	2
D3S SGM105211	1508705928.0	21	40.1118254	-88.228441	0	Spectrum	0	0	0	0	0	0	0	0	0	0	0	0	0	0	0	0	0	0	0	0	0	0	0	0	0	0	0	0	0	0	0	0	0	0	0	1	1	0	0	0	0	1	0
D3S SGM104101	1508705929.0	48	40.1107273	-88.2240178	0	Spectrum	0	0	0	0	0	0	0	0	0	0	0	0	0	0	0	0	0	0	0	0	0	0	0	0	0	1	0	0	1	0	1	0	0	0	0	0	2	3	2	1	1	3	1
D3S SGM104101	1508705930.0	50	40.1107506	-88.2240346	0	Spectrum	0	0	0	0	0	0	0	0	0	0	0	0	0	0	0	0	0	0	0	0	0	0	0	0	0	0	0	0	2	0	2	2	2	3	2	0	0	0	0	0	1	0	0
D3S SGM105211	1508705930.0	24	40.1118254	-88.228441	0	Spectrum	0	0	0	0	0	0	0	0	0	0	0	0	0	0	0	0	0	0	0	0	0	0	0	0	1	0	0	1	0	0	0	0	0	0	0	1	0	0	0	0	0	0	0
D3S SGM104101	1508705931.0	50	40.1107768	-88.2240374	0	Spectrum	0	0	0	0	0	0	0	0	0	0	0	0	0	0	0	0	0	0	0	0	0	0	0	0	0	0	1	0	0	0	0	0	0	0	0	1	0	0	2	1	0	1	0
D3S SGM105211	1508705931.0	35	40.1118254	-88.228441	0	Spectrum	0	0	0	0	0	0	0	0	0	0	0	0	0	0	0	0	0	0	0	1	0	0	0	0	1	0	0	0	2	0	0	1	1	0	1	0	0	0	0	0	1	0	1
D3S SGM105211	1508705932.0	20	40.1118254	-88.228441	0	Spectrum	0	0	0	0	0	0	0	0	0	0	0	0	0	0	0	0	0	0	0	0	0	0	1	0	0	0	0	0	0	0	0	0	0	0	0	0	0	0	0	0	0	0	1
D3S SGM104101	1508705932.0	54	40.1107878	-88.2240388	0	Spectrum	0	0	0	0	0	0	0	0	0	0	0	0	0	0	0	0	0	0	0	0	0	0	0	0	0	0	0	0	0	0	0	2	1	2	2	1	1	2	1	2	3	0	1
D3S SGM105211	1508705933.0	27	40.1118254	-88.228441	0	Spectrum	0	0	0	0	0	0	0	0	0	0	0	0	0	0	0	0	0	0	1	0	0	0	0	1	0	0	0	2	0	1	0	0	0	0	0	0	1	1	0	0	0	0	0
D3S SGM105211	1508705934.0	28	40.1118254	-88.228441	0	Spectrum	0	0	0	0	0	0	0	0	0	0	0	0	0	0	0	0	0	0	0	0	0	0	0	0	0	0	0	0	0	0	0	0	1	1	2	0	0	0	1	1	0	0	0
D3S SGM104101	1508705934.0	51	40.1107878	-88.2240388	0	Spectrum	0	0	0	0	0	0	0	0	0	0	0	0	0	0	0	0	0	0	0	0	0	0	0	0	0	0	0	0	0	1	1	0	0	1	0	1	1	2	1	1	1	3	2
D3S SGM104101	1508705935.0	36	40.1108069	-88.2240455	0	Spectrum	0	0	0	0	0	0	0	0	0	0	0	0	0	0	0	0	0	0	0	0	0	0	0	0	0	0	0	1	0	1	1	1	0	0	1	1	0	0	0	0	1	0	0
D3S SGM105211	1508705935.0	33	40.1118254	-88.228441	0	Spectrum	0	0	0	0	0	0	0	0	0	0	0	0	0	0	0	0	0	0	0	0	0	0	1	0	0	0	0	1	0	0	0	0	0	1	0	0	0	1	1	2	0	1	0
D3S SGM104101	1508705936.0	38	40.1108182	-88.2240489	0	Spectrum	0	0	0	0	0	0	0	0	0	0	0	0	0	0	0	0	0	0	0	0	0	0	0	0	0	0	0	0	0	0	1	1	1	0	0	2	2	2	1	1	0	0	1
D3S SGM105211	1508705936.0	28	40.1118254	-88.228441	0	Spectrum	0	0	0	0	0	0	0	0	0	0	0	0	0	0	0	0	0	0	0	1	0	0	0	0	0	0	0	1	1	0	0	0	0	0	0	2	0	0	0	0	0	1	0
D3S SGM104101	1508705937.0	40	40.1108182	-88.2240489	0	Spectrum	0	0	0	0	0	0	0	0	0	0	0	0	0	0	0	0	0	0	0	0	0	0	0	0	0	0	0	0	1	1	1	1	2	0	2	0	2	2	1	0	2	1	1
D3S SGM105211	1508705937.0	28	40.1118254	-88.228441	0	Spectrum	0	0	0	0	0	0	0	0	0	0	0	0	0	0	0	0	0	0	0	0	0	0	0	0	1	0	0	1	0	1	0	0	0	0	0	1	0	1	0	0	0	0	0
D3S SGM104101	1508705938.0	42	40.1108392	-88.2240509	0	Spectrum	0	0	0	0	0	0	0	0	0	0	0	0	0	0	0	0	0	0	0	0	0	0	0	0	0	0	0	0	1	0	0	1	1	3	1	0	1	2	2	1	1	1	1
D3S SGM105211	1508705938.0	18	40.1118254	-88.228441	0	Spectrum	0	0	0	0	0	0	0	0	0	0	0	0	0	0	0	0	0	0	0	0	0	0	0	0	0	0	0	1	0	0	0	0	0	1	1	0	0	0	0	0	0	0	2
D3S SGM104101	1508705939.0	51	40.1108392	-88.2240509	0	Spectrum	0	0	0	0	0	0	0	0	0	0	0	0	0	0	0	0	0	0	0	0	0	0	0	0	0	0	0	2	1	0	0	0	1	1	1	0	1	0	0	1	0	1	1
D3S SGM105211	1508705939.0	23	40.1118254	-88.228441	0	Spectrum	0	0	0	0	0	0	0	0	0	0	0	0	0	0	0	0	0	0	0	1	0	0	0	0	0	0	1	0	0	0	0	0	0	0	0	0	0	1	1	1	0	0	0
D3S SGM104101	1508705940.0	39	40.1108659	-88.2240531	0	Spectrum	0	0	0	0	0	0	0	0	0	0	0	0	0	0	0	0	0	0	0	0	0	0	0	0	0	0	0	1	0	0	0	0	0	0	2	1	0	1	2	0	0	1	0
D3S SGM105211	1508705940.0	18	40.1118254	-88.228441	0	Spectrum	0	0	0	0	0	0	0	0	0	0	0	0	0	0	0	0	0	1	0	0	0	0	0	0	0	0	0	0	0	0	0	1	1	0	0	0	0	0	0	1	1	0	0
D3S SGM104101	1508705941.0	44	40.1108659	-88.2240531	0	Spectrum	0	0	0	0	0	0	0	0	0	0	0	0	0	0	0	0	0	0	0	0	0	0	0	0	0	0	0	0	1	1	1	0	0	1	0	0	1	0	1	1	1	0	1
D3S SGM105211	1508705941.0	30	40.1118254	-88.228441	0	Spectrum	0	0	0	0	0	0	0	0	0	0	0	0	0	0	0	0	0	0	0	1	0	0	0	1	0	0	0	0	0	0	0	0	1	2	1	0	0	0	0	0	0	0	0
D3S SGM105211	1508705942.0	34	40.1118254	-88.228441	0	Spectrum	0	0	0	0	0	0	0	0	0	0	0	0	0	0	0	0	0	0	0	1	0	1	0	0	0	0	0	0	1	0	0	0	1	0	1	1	0	0	0	0	1	2	0
D3S SGM104101	1508705942.0	59	40.1108955	-88.2240535	0	Spectrum	0	0	0	0	0	0	0	0	0	0	0	0	0	0	0	0	0	0	0	0	0	0	0	0	0	0	0	1	1	0	0	0	2	1	3	2	3	1	0	0	1	0	0
D3S SGM105211	1508705943.0	25	40.1118254	-88.228441	0	Spectrum	0	0	0	0	0	0	0	0	0	0	0	0	0	0	0	0	0	1	0	0	0	0	0	0	0	0	0	0	0	0	0	2	0	0	0	0	0	0	0	1	0	1	0
D3S SGM104101	1508705943.0	38	40.1109091	-88.2240533	0	Spectrum	0	0	0	0	0	0	0	0	0	0	0	0	0	0	0	0	0	0	0	0	0	0	0	0	0	0	0	0	0	0	0	0	0	0	1	1	1	1	0	1	0	1	2
D3S SGM105211	1508705944.0	26	40.1118254	-88.228441	0	Spectrum	0	0	0	0	0	0	0	0	0	0	0	0	0	0	0	0	0	0	0	1	0	0	0	0	0	0	0	1	2	0	0	0	0	0	0	0	0	0	0	1	0	0	1
D3S SGM104101	1508705944.0	53	40.1109091	-88.2240533	0	Spectrum	0	0	0	0	0	0	0	0	0	0	0	0	0	0	0	0	0	0	0	0	0	0	0	0	0	1	0	1	0	1	1	0	1	2	2	0	1	1	3	2	0	0	2
D3S SGM104101	1508705945.0	50	40.1109341	-88.2240529	0	Spectrum	0	0	0	0	0	0	0	0	0	0	0	0	0	0	0	0	0	0	0	0	0	0	0	0	0	0	1	0	3	1	0	1	1	0	1	4	2	0	0	0	1	0	0
D3S SGM104101	1508705946.0	51	40.1109341	-88.2240529	0	Spectrum	0	0	0	0	0	0	0	0	0	0	0	0	0	0	0	0	0	0	0	0	0	0	0	0	0	0	0	0	1	0	0	0	1	1	2	1	4	0	1	0	3	5	0
D3S SGM105211	1508705946.0	24	40.1118254	-88.228441	0	Spectrum	0	0	0	0	0	0	0	0	0	0	0	0	0	0	0	0	0	0	1	1	0	0	0	0	0	0	0	0	0	1	1	1	0	0	0	0	1	0	0	0	0	0	0
D3S SGM104101	1508705947.0	44	40.1109564	-88.2240518	0	Spectrum	0	0	0	0	0	0	0	0	0	0	0	0	0	0	0	0	0	0	0	0	0	0	0	0	0	0	1	0	1	1	3	0	0	0	0	0	2	1	2	1	0	0	2
D3S SGM105211	1508705947.0	19	40.1118254	-88.228441	0	Spectrum	0	0	0	0	0	0	0	0	0	0	0	0	0	0	0	0	0	0	0	0	0	0	0	1	0	0	0	0	0	2	0	0	0	0	0	0	0	0	0	0	1	0	0
D3S SGM104101	1508705948.0	55	40.1109564	-88.2240518	0	Spectrum	0	0	0	0	0	0	0	0	0	0	0	0	0	0	0	0	0	0	0	0	0	0	0	0	0	0	2	3	0	0	2	0	2	2	0	1	1	3	0	4	2	0	0
D3S SGM105211	1508705948.0	30	40.1118254	-88.228441	0	Spectrum	0	0	0	0	0	0	0	0	0	0	0	0	0	0	0	0	0	0	0	0	0	0	0	0	0	0	1	0	1	0	0	0	0	0	0	0	0	1	0	1	1	1	2
D3S SGM104101	1508705949.0	48	40.1109784	-88.2240538	0	Spectrum	0	0	0	0	0	0	0	0	0	0	0	0	0	0	0	0	0	0	0	0	0	0	0	0	0	0	0	2	2	4	0	1	3	1	3	1	0	1	1	0	2	3	0
D3S SGM105211	1508705949.0	29	40.1118254	-88.228441	0	Spectrum	0	0	0	0	0	0	0	0	0	0	0	0	0	0	0	0	0	0	0	0	0	0	1	0	0	0	0	1	0	1	0	1	1	1	0	0	0	0	0	0	0	0	0
D3S SGM104101	1508705950.0	52	40.1110085	-88.2240558	0	Spectrum	0	0	0	0	0	0	0	0	0	0	0	0	0	0	0	0	0	0	0	0	0	0	0	0	0	1	0	0	0	0	1	1	1	1	2	0	1	0	0	4	1	2	1
D3S SGM105211	1508705950.0	17	40.1118254	-88.228441	0	Spectrum	0	0	0	0	0	0	0	0	0	0	0	0	0	0	0	0	0	0	0	1	0	0	0	0	0	0	0	0	0	0	0	0	0	1	0	0	0	0	0	0	0	0	1
D3S SGM105211	1508705951.0	22	40.1118254	-88.228441	0	Spectrum	0	0	0	0	0	0	0	0	0	0	0	0	0	0	0	0	0	0	0	0	0	0	1	0	1	0	0	0	0	1	0	0	2	0	0	0	1	2	0	0	0	1	0
D3S SGM104101	1508705951.0	54	40.1110085	-88.2240558	0	Spectrum	0	0	0	0	0	0	0	0	0	0	0	0	0	0	0	0	0	0	0	0	0	0	0	0	0	0	0	0	1	0	1	1	1	1	1	0	1	3	2	3	0	2	3
D3S SGM105211	1508705952.0	21	40.1118254	-88.228441	0	Spectrum	0	0	0	0	0	0	0	0	0	0	0	0	0	0	0	0	0	0	0	0	0	0	1	0	0	0	0	0	0	1	0	0	0	0	1	0	0	0	0	0	0	1	0
D3S SGM105211	1508705953.0	30	40.1118254	-88.228441	0	Spectrum	0	0	0	0	0	0	0	0	0	0	0	0	0	0	0	0	0	1	0	0	1	0	0	0	0	0	0	0	0	0	0	0	0	0	1	0	0	1	0	0	1	0	1
D3S SGM104101	1508705953.0	38	40.1110358	-88.2240585	0	Spectrum	0	0	0	0	0	0	0	0	0	0	0	0	0	0	0	0	0	0	0	0	0	0	0	0	0	0	0	0	0	1	1	0	0	0	0	2	0	1	1	1	2	0	0
D3S SGM105211	1508705954.0	29	40.1118254	-88.228441	0	Spectrum	0	0	0	0	0	0	0	0	0	0	0	0	0	0	0	0	0	0	0	0	2	0	0	0	0	0	0	1	0	1	0	1	2	0	0	0	0	0	0	2	1	0	2
D3S SGM104101	1508705954.0	49	40.1110358	-88.2240585	0	Spectrum	0	0	0	0	0	0	0	0	0	0	0	0	0	0	0	0	0	0	0	0	0	0	0	0	0	0	1	0	0	0	1	1	0	3	1	0	1	1	1	2	1	2	0
D3S SGM104101	1508705955.0	41	40.111059	-88.224061	0	Spectrum	0	0	0	0	0	0	0	0	0	0	0	0	0	0	0	0	0	0	0	0	0	0	0	0	0	1	1	1	0	0	0	0	0	0	2	1	1	1	0	2	2	0	2
D3S SGM105211	1508705955.0	15	40.1118254	-88.228441	0	Spectrum	0	0	0	0	0	0	0	0	0	0	0	0	0	0	0	0	0	0	0	0	0	0	0	0	0	0	1	1	0	1	0	0	0	0	1	0	1	0	0	1	0	0	0
D3S SGM104101	1508705956.0	54	40.111059	-88.224061	0	Spectrum	0	0	0	0	0	0	0	0	0	0	0	0	0	0	0	0	0	0	0	0	0	0	0	0	0	0	0	0	2	0	1	2	1	0	2	3	0	2	1	2	0	1	1
D3S SGM105211	1508705956.0	25	40.1118254	-88.228441	0	Spectrum	0	0	0	0	0	0	0	0	0	0	0	0	0	0	0	0	0	0	1	0	0	0	0	0	0	0	0	0	0	0	0	0	0	0	0	0	1	0	0	1	0	1	1
D3S SGM104101	1508705957.0	60	40.1110737	-88.2240627	0	Spectrum	0	0	0	0	0	0	0	0	0	0	0	0	0	0	0	0	0	0	0	0	0	0	0	0	0	1	0	2	0	0	0	1	2	0	3	0	1	2	0	1	0	2	1
D3S SGM105211	1508705957.0	20	40.1118254	-88.228441	0	Spectrum	0	0	0	0	0	0	0	0	0	0	0	0	0	0	0	0	0	0	0	0	0	1	0	0	0	0	0	1	0	0	0	1	0	0	0	0	1	0	0	0	0	2	0
D3S SGM104101	1508705958.0	59	40.1110737	-88.2240627	0	Spectrum	0	0	0	0	0	0	0	0	0	0	0	0	0	0	0	0	0	0	0	0	0	0	0	0	0	0	1	0	1	1	2	3	0	3	4	1	0	0	2	0	0	0	1
D3S SGM105211	1508705958.0	27	40.1118254	-88.228441	0	Spectrum	0	0	0	0	0	0	0	0	0	0	0	0	0	0	0	0	0	0	0	0	0	0	0	0	1	0	0	0	0	0	0	0	1	0	0	0	0	1	0	0	1	0	1
D3S SGM104101	1508705959.0	53	40.1110737	-88.2240627	0	Spectrum	0	0	0	0	0	0	0	0	0	0	0	0	0	0	0	0	0	0	0	0	0	0	0	0	0	0	1	1	0	1	1	2	0	0	1	0	1	2	0	2	4	1	0
D3S SGM105211	1508705959.0	34	40.1118254	-88.228441	0	Spectrum	0	0	0	0	0	0	0	0	0	0	0	0	0	0	0	0	0	0	0	0	0	1	1	0	1	0	1	1	1	1	0	0	1	0	0	0	0	0	1	0	0	0	0
D3S SGM104101	1508705960.0	56	40.1110737	-88.2240627	0	Spectrum	0	0	0	0	0	0	0	0	0	0	0	0	0	0	0	0	0	0	0	0	0	0	0	0	0	2	0	0	1	1	1	0	0	0	2	2	1	1	2	1	0	1	0
D3S SGM105211	1508705960.0	26	40.1118254	-88.228441	0	Spectrum	0	0	0	0	0	0	0	0	0	0	0	0	0	0	0	0	0	0	0	1	0	1	0	1	0	0	0	2	1	0	0	0	0	0	0	0	0	0	1	0	0	1	0
D3S SGM104101	1508705961.0	61	40.1110959	-88.2240601	0	Spectrum	0	0	0	0	0	0	0	0	0	0	0	0	0	0	0	0	0	0	0	0	0	0	0	0	0	0	1	1	0	1	1	3	2	2	2	0	2	1	0	1	2	0	0
D3S SGM105211	1508705961.0	25	40.1118254	-88.228441	0	Spectrum	0	0	0	0	0	0	0	0	0	0	0	0	0	0	0	0	0	1	0	0	0	0	0	1	0	0	0	0	0	0	1	1	1	0	0	1	1	0	1	0	0	0	0
D3S SGM105211	1508705962.0	25	40.1118254	-88.228441	0	Spectrum	0	0	0	0	0	0	0	0	0	0	0	0	0	0	0	0	0	0	0	0	0	0	1	0	0	0	0	0	0	0	0	0	0	0	1	1	0	0	1	0	1	0	0
D3S SGM104101	1508705962.0	65	40.1110959	-88.2240601	0	Spectrum	0	0	0	0	0	0	0	0	0	0	0	0	0	0	0	0	0	0	0	0	0	0	0	0	0	0	1	1	3	1	0	2	1	0	2	1	2	2	0	0	0	0	1
D3S SGM104101	1508705963.0	83	40.1111272	-88.2240575	0	Spectrum	0	0	0	0	0	0	0	0	0	0	0	0	0	0	0	0	0	0	0	0	0	0	0	0	0	0	1	0	0	1	2	4	0	1	1	3	2	1	0	3	0	1	2
D3S SGM105211	1508705964.0	23	40.1118254	-88.228441	0	Spectrum	0	0	0	0	0	0	0	0	0	0	0	0	0	0	0	0	0	0	0	0	0	0	1	1	0	0	0	0	0	0	1	0	0	0	0	0	0	0	1	0	0	0	0
D3S SGM104101	1508705964.0	84	40.1111272	-88.2240575	0	Spectrum	0	0	0	0	0	0	0	0	0	0	0	0	0	0	0	0	0	0	0	0	0	0	0	0	0	0	0	1	1	1	0	1	1	1	1	0	3	5	0	0	2	2	1
D3S SGM105211	1508705965.0	20	40.1118254	-88.228441	0	Spectrum	0	0	0	0	0	0	0	0	0	0	0	0	0	0	0	0	0	0	0	0	0	0	0	1	0	0	0	0	1	0	1	0	0	0	0	0	1	0	0	0	0	0	1
D3S SGM104101	1508705965.0	87	40.1111606	-88.2240577	0	Spectrum	0	0	0	0	0	0	0	0	0	0	0	0	0	0	0	0	0	0	0	0	0	0	0	0	0	0	2	1	0	3	3	0	0	1	1	0	2	3	0	2	1	1	3
D3S SGM104101	1508705966.0	83	40.1111762	-88.2240588	0	Spectrum	0	0	0	0	0	0	0	0	0	0	0	0	0	0	0	0	0	0	0	0	0	0	0	0	0	0	1	1	1	0	0	4	1	0	2	1	1	1	1	0	1	2	1
D3S SGM105211	1508705966.0	24	40.1118254	-88.228441	0	Spectrum	0	0	0	0	0	0	0	0	0	0	0	0	0	0	0	0	0	0	0	0	0	0	0	0	0	0	0	1	1	1	2	0	0	0	0	0	0	0	0	0	0	0	0
D3S SGM104101	1508705967.0	74	40.1111762	-88.2240588	0	Spectrum	0	0	0	0	0	0	0	0	0	0	0	0	0	0	0	0	0	0	0	0	0	0	0	0	0	0	1	0	0	1	1	1	1	1	3	0	1	2	0	3	1	0	4
D3S SGM105211	1508705967.0	32	40.1118254	-88.228441	0	Spectrum	0	0	0	0	0	0	0	0	0	0	0	0	0	0	0	0	0	2	0	0	0	0	0	0	1	1	0	0	1	1	0	0	0	0	1	1	2	0	0	0	1	0	0
D3S SGM104101	1508705968.0	76	40.1112058	-88.2240592	0	Spectrum	0	0	0	0	0	0	0	0	0	0	0	0	0	0	0	0	0	0	0	0	0	0	0	0	0	0	0	0	1	1	0	1	1	1	2	4	1	4	7	3	4	2	1
D3S SGM105211	1508705968.0	25	40.1118254	-88.228441	0	Spectrum	0	0	0	0	0	0	0	0	0	0	0	0	0	0	0	0	0	0	0	0	0	0	0	0	0	0	3	1	1	0	0	0	0	0	1	0	0	0	1	0	0	0	0
D3S SGM104101	1508705969.0	64	40.1112232	-88.2240571	0	Spectrum	0	0	0	0	0	0	0	0	0	0	0	0	0	0	0	0	0	0	0	0	0	0	0	0	0	2	0	0	0	1	0	1	1	1	0	0	0	1	1	1	1	0	0
D3S SGM105211	1508705969.0	23	40.1118254	-88.228441	0	Spectrum	0	0	0	0	0	0	0	0	0	0	0	0	0	0	0	0	0	1	0	0	0	0	0	0	0	0	0	1	0	0	1	1	0	0	0	0	0	0	0	0	0	0	0
D3S SGM104101	1508705970.0	49	40.1112232	-88.2240571	0	Spectrum	0	0	0	0	0	0	0	0	0	0	0	0	0	0	0	0	0	0	0	0	0	0	0	0	0	0	1	0	1	0	1	0	1	0	0	2	0	0	0	0	1	1	0
D3S SGM105211	1508705970.0	26	40.1118254	-88.228441	0	Spectrum	0	0	0	0	0	0	0	0	0	0	0	0	0	0	0	0	0	0	0	0	0	0	0	0	0	0	1	0	0	0	0	1	1	0	1	2	0	0	0	0	1	2	0
D3S SGM104101	1508705971.0	51	40.111256	-88.2240525	0	Spectrum	0	0	0	0	0	0	0	0	0	0	0	0	0	0	0	0	0	0	0	0	0	0	0	0	0	0	0	0	0	0	0	2	0	0	2	1	4	0	2	1	2	2	1
D3S SGM105211	1508705971.0	34	40.1118254	-88.228441	0	Spectrum	0	0	0	0	0	0	0	0	0	0	0	0	0	0	0	0	0	0	1	1	0	1	0	1	1	0	1	1	0	0	0	2	0	1	0	1	0	0	1	0	0	2	1
D3S SGM105211	1508705972.0	19	40.1118254	-88.228441	0	Spectrum	0	0	0	0	0	0	0	0	0	0	0	0	0	0	0	0	0	0	0	0	0	1	0	1	0	0	1	0	0	0	1	0	0	0	0	0	0	0	0	0	0	0	0
D3S SGM104101	1508705972.0	55	40.1112792	-88.2240599	0	Spectrum	0	0	0	0	0	0	0	0	0	0	0	0	0	0	0	0	0	0	0	0	0	0	0	0	0	0	0	0	1	0	0	1	1	0	1	1	1	2	1	4	2	0	1
D3S SGM105211	1508705973.0	22	40.1118254	-88.228441	0	Spectrum	0	0	0	0	0	0	0	0	0	0	0	0	0	0	0	0	0	0	0	0	0	0	0	0	1	0	0	0	0	0	0	0	0	0	0	1	0	0	0	0	0	0	0
D3S SGM105211	1508705974.0	22	40.1118254	-88.228441	0	Spectrum	0	0	0	0	0	0	0	0	0	0	0	0	0	0	0	0	0	0	0	0	0	0	0	0	1	0	0	0	0	0	0	0	1	0	0	1	1	0	1	0	0	0	0
D3S SGM104101	1508705974.0	54	40.1112792	-88.2240599	0	Spectrum	0	0	0	0	0	0	0	0	0	0	0	0	0	0	0	0	0	0	0	0	0	0	0	0	0	1	0	1	0	1	0	1	1	2	0	0	0	0	0	3	1	4	1
D3S SGM104101	1508705975.0	35	40.1112908	-88.224074	0	Spectrum	0	0	0	0	0	0	0	0	0	0	0	0	0	0	0	0	0	0	0	0	0	0	0	0	0	0	0	1	0	1	1	1	0	1	0	1	1	2	0	1	2	0	2
D3S SGM105211	1508705975.0	20	40.1118254	-88.228441	0	Spectrum	0	0	0	0	0	0	0	0	0	0	0	0	0	0	0	0	0	0	0	0	0	0	0	0	0	1	1	0	0	1	0	0	0	0	0	0	1	0	0	0	0	0	0
D3S SGM104101	1508705976.0	54	40.1112908	-88.224074	0	Spectrum	0	0	0	0	0	0	0	0	0	0	0	0	0	0	0	0	0	0	0	0	0	0	0	0	0	2	1	2	0	1	1	0	1	0	2	2	1	1	1	2	0	0	2
D3S SGM105211	1508705976.0	30	40.1118254	-88.228441	0	Spectrum	0	0	0	0	0	0	0	0	0	0	0	0	0	0	0	0	0	0	0	0	0	0	0	0	0	0	0	1	1	0	0	0	0	0	1	0	0	0	1	0	0	1	1
D3S SGM104101	1508705977.0	57	40.1113002	-88.2240953	0	Spectrum	0	0	0	0	0	0	0	0	0	0	0	0	0	0	0	0	0	0	0	0	0	0	0	0	0	0	0	1	0	0	1	0	2	1	1	1	2	1	0	0	0	2	1
D3S SGM105211	1508705977.0	30	40.1118254	-88.228441	0	Spectrum	0	0	0	0	0	0	0	0	0	0	0	0	0	0	0	0	0	0	0	0	0	0	0	0	1	0	0	0	0	0	0	0	0	0	0	1	0	0	0	0	0	0	1
D3S SGM104101	1508705978.0	55	40.1113002	-88.2240953	0	Spectrum	0	0	0	0	0	0	0	0	0	0	0	0	0	0	0	0	0	0	0	0	0	0	0	0	0	0	0	1	0	3	0	2	0	0	1	0	1	1	1	2	0	0	3
D3S SGM105211	1508705978.0	34	40.1118254	-88.228441	0	Spectrum	0	0	0	0	0	0	0	0	0	0	0	0	0	0	0	0	0	0	0	0	0	0	0	0	1	0	0	0	0	0	0	0	0	0	2	0	0	0	1	1	0	1	0
D3S SGM104101	1508705979.0	65	40.1113122	-88.2241269	0	Spectrum	0	0	0	0	0	0	0	0	0	0	0	0	0	0	0	0	0	0	0	0	0	0	0	0	0	0	0	0	0	2	1	1	1	2	2	4	1	0	2	3	4	1	2
D3S SGM104101	1508705980.0	62	40.1113122	-88.2241269	0	Spectrum	0	0	0	0	0	0	0	0	0	0	0	0	0	0	0	0	0	0	0	0	0	0	0	0	0	0	1	0	0	2	3	1	3	0	2	0	0	1	2	0	1	0	0
D3S SGM105211	1508705980.0	37	40.1118254	-88.228441	0	Spectrum	0	0	0	0	0	0	0	0	0	0	0	0	0	0	0	0	0	1	0	0	0	0	0	0	0	0	0	0	1	0	0	0	0	1	0	0	0	1	0	2	0	0	2
D3S SGM104101	1508705981.0	53	40.1113212	-88.2241634	0	Spectrum	0	0	0	0	0	0	0	0	0	0	0	0	0	0	0	0	0	0	0	0	0	0	0	0	0	0	0	1	0	0	0	1	0	1	0	2	0	2	0	1	2	2	0
D3S SGM105211	1508705981.0	24	40.1118254	-88.228441	0	Spectrum	0	0	0	0	0	0	0	0	0	0	0	0	0	0	0	0	0	0	0	0	1	0	0	0	0	0	1	0	0	1	0	0	0	0	0	0	0	1	0	1	0	1	0
D3S SGM105211	1508705982.0	20	40.1118254	-88.228441	0	Spectrum	0	0	0	0	0	0	0	0	0	0	0	0	0	0	0	0	0	0	0	0	0	0	0	0	0	0	0	0	0	0	0	0	1	0	1	0	1	0	0	0	0	1	0
D3S SGM104101	1508705982.0	55	40.1113258	-88.2241831	0	Spectrum	0	0	0	0	0	0	0	0	0	0	0	0	0	0	0	0	0	0	0	0	0	0	0	0	0	0	0	2	0	0	0	0	0	0	1	1	2	1	1	1	1	0	2
D3S SGM105211	1508705983.0	25	40.1118254	-88.228441	0	Spectrum	0	0	0	0	0	0	0	0	0	0	0	0	0	0	0	0	0	0	0	0	0	0	1	0	0	0	0	0	0	0	1	0	1	0	0	1	0	0	0	0	1	1	1
D3S SGM104101	1508705983.0	59	40.1113312	-88.2242023	0	Spectrum	0	0	0	0	0	0	0	0	0	0	0	0	0	0	0	0	0	0	0	0	0	0	0	0	0	1	0	0	1	2	2	1	0	0	0	4	0	1	0	1	3	2	2
D3S SGM105211	1508705984.0	26	40.1118254	-88.228441	0	Spectrum	0	0	0	0	0	0	0	0	0	0	0	0	0	0	0	0	0	1	1	0	0	0	0	0	0	0	0	0	1	0	0	0	1	1	0	1	1	0	0	0	0	1	2
D3S SGM104101	1508705984.0	63	40.1113312	-88.2242023	0	Spectrum	0	0	0	0	0	0	0	0	0	0	0	0	0	0	0	0	0	0	0	0	0	0	0	0	0	0	2	0	2	0	0	1	4	1	0	0	2	4	2	1	3	1	2
D3S SGM104101	1508705985.0	53	40.1113419	-88.2242423	0	Spectrum	0	0	0	0	0	0	0	0	0	0	0	0	0	0	0	0	0	0	0	0	0	0	0	0	0	0	0	1	0	0	2	0	0	1	1	3	0	1	0	1	2	0	0
D3S SGM105211	1508705985.0	27	40.1118254	-88.228441	0	Spectrum	0	0	0	0	0	0	0	0	0	0	0	0	0	0	0	0	0	0	0	0	0	0	0	0	0	1	0	0	1	0	0	1	0	0	1	0	2	0	0	1	1	0	1
D3S SGM104101	1508705986.0	51	40.1113419	-88.2242423	0	Spectrum	0	0	0	0	0	0	0	0	0	0	0	0	0	0	0	0	0	0	0	0	0	0	0	0	0	0	0	2	0	0	0	0	1	1	1	0	1	1	3	1	2	2	0
D3S SGM105211	1508705986.0	24	40.1118254	-88.228441	0	Spectrum	0	0	0	0	0	0	0	0	0	0	0	0	0	0	0	0	0	0	0	0	0	0	0	0	1	0	0	0	2	0	0	0	0	0	0	0	1	0	2	1	1	1	0
D3S SGM104101	1508705987.0	51	40.1113502	-88.2242812	0	Spectrum	0	0	0	0	0	0	0	0	0	0	0	0	0	0	0	0	0	0	0	0	0	0	0	0	0	0	3	0	0	0	2	0	1	3	1	1	0	2	3	2	1	1	1
D3S SGM105211	1508705987.0	24	40.1118254	-88.228441	0	Spectrum	0	0	0	0	0	0	0	0	0	0	0	0	0	0	0	0	0	0	0	1	0	0	0	0	2	0	2	0	0	0	0	0	0	1	0	0	0	0	0	0	1	0	0
D3S SGM104101	1508705988.0	63	40.1113502	-88.2242812	0	Spectrum	0	0	0	0	0	0	0	0	0	0	0	0	0	0	0	0	0	0	0	0	0	0	0	0	0	0	0	1	1	1	1	0	1	0	2	0	2	0	1	0	2	2	0
D3S SGM105211	1508705988.0	30	40.1118254	-88.228441	0	Spectrum	0	0	0	0	0	0	0	0	0	0	0	0	0	0	0	0	0	0	1	0	0	0	0	0	1	1	0	0	0	0	0	0	0	0	0	0	0	0	0	0	2	1	0
D3S SGM104101	1508705989.0	62	40.1113567	-88.224317	0	Spectrum	0	0	0	0	0	0	0	0	0	0	0	0	0	0	0	0	0	0	0	0	0	0	0	0	0	1	1	1	0	2	1	2	1	0	0	2	1	0	1	0	4	0	2
D3S SGM105211	1508705989.0	36	40.1118254	-88.228441	0	Spectrum	0	0	0	0	0	0	0	0	0	0	0	0	0	0	0	0	0	1	0	0	0	0	0	0	0	0	1	0	0	0	0	1	1	0	0	0	0	0	0	0	1	0	0
D3S SGM104101	1508705990.0	45	40.1113597	-88.2243533	0	Spectrum	0	0	0	0	0	0	0	0	0	0	0	0	0	0	0	0	0	0	0	0	0	0	0	0	0	0	0	0	0	0	0	0	2	2	0	0	1	0	0	1	1	1	0
D3S SGM105211	1508705990.0	20	40.1118254	-88.228441	0	Spectrum	0	0	0	0	0	0	0	0	0	0	0	0	0	0	0	0	0	0	0	0	0	1	0	0	0	0	0	1	1	1	0	0	1	0	0	0	1	0	0	0	0	0	0
D3S SGM105211	1508705991.0	22	40.1118254	-88.228441	0	Spectrum	0	0	0	0	0	0	0	0	0	0	0	0	0	0	0	0	0	0	0	0	0	0	0	1	0	0	0	1	0	0	1	0	0	0	1	0	0	1	1	0	0	0	1
D3S SGM104101	1508705991.0	62	40.1113597	-88.2243533	0	Spectrum	0	0	0	0	0	0	0	0	0	0	0	0	0	0	0	0	0	0	0	0	0	0	0	0	0	0	1	1	1	0	3	0	2	2	1	1	2	0	0	0	0	1	0
D3S SGM105211	1508705992.0	27	40.1118254	-88.228441	0	Spectrum	0	0	0	0	0	0	0	0	0	0	0	0	0	0	0	0	0	0	0	0	0	0	0	0	0	0	1	0	0	0	0	0	0	0	0	0	0	3	1	0	0	0	0
D3S SGM105211	1508705993.0	23	40.1118254	-88.228441	0	Spectrum	0	0	0	0	0	0	0	0	0	0	0	0	0	0	0	0	0	0	1	0	0	0	0	0	0	0	0	1	1	0	0	0	0	0	0	0	0	0	1	1	0	0	0
D3S SGM104101	1508705993.0	44	40.1113564	-88.2243958	0	Spectrum	0	0	0	0	0	0	0	0	0	0	0	0	0	0	0	0	0	0	0	0	0	0	0	0	0	0	2	0	0	2	1	0	0	1	1	0	1	0	0	0	2	0	0
D3S SGM105211	1508705994.0	25	40.1118254	-88.228441	0	Spectrum	0	0	0	0	0	0	0	0	0	0	0	0	0	0	0	0	0	0	0	0	0	0	1	0	0	0	0	0	0	2	0	1	0	0	0	0	0	1	1	0	0	0	0
D3S SGM104101	1508705994.0	60	40.1113564	-88.2243958	0	Spectrum	0	0	0	0	0	0	0	0	0	0	0	0	0	0	0	0	0	0	0	0	0	0	0	0	0	0	0	1	0	0	0	1	0	5	2	1	0	4	2	5	3	1	2
D3S SGM104101	1508705995.0	57	40.1113539	-88.2244287	0	Spectrum	0	0	0	0	0	0	0	0	0	0	0	0	0	0	0	0	0	0	0	0	0	0	0	0	0	0	0	0	1	1	2	1	1	0	0	3	4	1	1	3	1	2	1
D3S SGM105211	1508705995.0	24	40.1118254	-88.228441	0	Spectrum	0	0	0	0	0	0	0	0	0	0	0	0	0	0	0	0	0	0	1	0	1	0	0	0	0	0	0	1	0	0	0	0	0	1	0	1	0	0	0	0	1	0	0
D3S SGM104101	1508705996.0	62	40.1113539	-88.2244287	0	Spectrum	0	0	0	0	0	0	0	0	0	0	0	0	0	0	0	0	0	0	0	0	0	0	0	0	0	0	0	1	0	0	1	1	2	1	0	2	3	0	1	0	0	1	2
D3S SGM104101	1508705997.0	51	40.111351	-88.2244685	0	Spectrum	0	0	0	0	0	0	0	0	0	0	0	0	0	0	0	0	0	0	0	0	0	0	0	0	0	0	1	0	0	0	1	0	0	0	3	3	0	1	1	1	2	3	0
D3S SGM105211	1508705997.0	32	40.1118254	-88.228441	0	Spectrum	0	0	0	0	0	0	0	0	0	0	0	0	0	0	0	0	0	0	0	0	0	0	0	0	0	0	0	0	0	0	0	0	1	0	0	0	0	1	0	0	0	0	0
D3S SGM104101	1508705998.0	55	40.111351	-88.2244685	0	Spectrum	0	0	0	0	0	0	0	0	0	0	0	0	0	0	0	0	0	0	0	0	0	0	0	0	0	0	0	1	1	0	2	1	3	1	1	0	2	1	3	1	0	0	1
D3S SGM105211	1508705998.0	26	40.1118254	-88.228441	0	Spectrum	0	0	0	0	0	0	0	0	0	0	0	0	0	0	0	0	0	0	0	0	0	0	0	1	0	0	0	1	1	1	1	1	0	0	0	1	0	0	1	0	0	1	0
D3S SGM104101	1508705999.0	63	40.1113489	-88.2245021	0	Spectrum	0	0	0	0	0	0	0	0	0	0	0	0	0	0	0	0	0	0	0	0	0	0	0	0	0	0	0	0	0	0	0	1	1	2	2	1	0	2	1	0	1	2	3
D3S SGM105211	1508705999.0	29	40.1118254	-88.228441	0	Spectrum	0	0	0	0	0	0	0	0	0	0	0	0	0	0	0	0	0	0	0	0	0	0	0	0	0	1	0	0	0	1	0	1	0	0	0	0	0	0	0	0	0	0	0
D3S SGM104101	1508706000.0	58	40.1113485	-88.2245192	0	Spectrum	0	0	0	0	0	0	0	0	0	0	0	0	0	0	0	0	0	0	0	0	0	0	0	0	0	1	1	1	0	1	1	0	1	0	4	1	1	1	0	1	4	0	2
D3S SGM105211	1508706000.0	30	40.1118254	-88.228441	0	Spectrum	0	0	0	0	0	0	0	0	0	0	0	0	0	0	0	0	0	0	0	0	0	0	0	0	0	1	0	0	0	0	0	0	0	1	0	0	1	1	0	1	2	0	0
D3S SGM104101	1508706001.0	56	40.1113485	-88.2245192	0	Spectrum	0	0	0	0	0	0	0	0	0	0	0	0	0	0	0	0	0	0	0	0	0	0	0	0	0	0	1	1	0	0	0	2	2	2	2	0	4	4	0	1	2	0	0
D3S SGM105211	1508706001.0	32	40.1118254	-88.228441	0	Spectrum	0	0	0	0	0	0	0	0	0	0	0	0	0	0	0	0	1	0	0	1	0	1	0	0	0	1	1	0	0	0	0	0	0	0	1	0	0	0	0	0	0	1	1
D3S SGM105211	1508706002.0	28	40.1118254	-88.228441	0	Spectrum	0	0	0	0	0	0	0	0	0	0	0	0	0	0	0	0	0	0	0	0	0	1	0	0	0	0	0	0	0	0	0	0	0	1	0	0	0	1	0	0	1	1	0
D3S SGM104101	1508706002.0	59	40.1113477	-88.2245552	0	Spectrum	0	0	0	0	0	0	0	0	0	0	0	0	0	0	0	0	0	0	0	0	0	0	0	0	0	0	1	0	0	0	0	3	2	3	0	3	0	0	1	1	1	1	0
D3S SGM105211	1508706003.0	21	40.1118254	-88.228441	0	Spectrum	0	0	0	0	0	0	0	0	0	0	0	0	0	0	0	0	0	0	0	0	0	0	1	0	1	2	0	0	0	1	0	0	0	0	0	2	0	0	0	0	0	0	0
D3S SGM104101	1508706003.0	66	40.1113483	-88.2245758	0	Spectrum	0	0	0	0	0	0	0	0	0	0	0	0	0	0	0	0	0	0	0	0	0	0	0	0	0	0	0	1	1	1	0	1	0	2	3	0	1	0	3	1	0	1	2
D3S SGM105211	1508706004.0	22	40.1118254	-88.228441	0	Spectrum	0	0	0	0	0	0	0	0	0	0	0	0	0	0	0	0	0	0	0	1	0	0	0	1	0	0	2	0	1	0	0	0	1	0	0	0	0	0	0	2	0	0	1
D3S SGM104101	1508706004.0	52	40.1113494	-88.2245927	0	Spectrum	0	0	0	0	0	0	0	0	0	0	0	0	0	0	0	0	0	0	0	0	0	0	0	0	0	0	0	0	0	0	0	1	1	0	1	1	1	1	0	2	1	1	4
D3S SGM104101	1508706005.0	67	40.1113494	-88.2245927	0	Spectrum	0	0	0	0	0	0	0	0	0	0	0	0	0	0	0	0	0	0	0	0	0	0	0	0	0	1	0	0	2	0	0	0	0	0	2	1	1	4	4	2	1	1	1
D3S SGM105211	1508706005.0	38	40.1118254	-88.228441	0	Spectrum	0	0	0	0	0	0	0	0	0	0	0	0	0	0	0	0	0	0	0	0	1	0	0	0	0	0	0	0	1	1	0	0	1	1	2	0	1	1	2	0	0	1	1
D3S SGM104101	1508706006.0	63	40.1113516	-88.2246246	0	Spectrum	0	0	0	0	0	0	0	0	0	0	0	0	0	0	0	0	0	0	0	0	0	0	0	0	0	0	0	0	0	0	0	0	0	2	1	2	1	2	1	1	0	0	1
D3S SGM105211	1508706006.0	20	40.1118254	-88.228441	0	Spectrum	0	0	0	0	0	0	0	0	0	0	0	0	0	0	0	0	0	0	1	0	1	0	0	0	1	0	0	0	0	0	0	0	0	0	0	0	0	0	0	0	0	1	0
D3S SGM104101	1508706007.0	52	40.1113539	-88.2246448	0	Spectrum	0	0	0	0	0	0	0	0	0	0	0	0	0	0	0	0	0	0	0	0	0	0	0	0	0	1	0	0	1	2	0	0	0	1	2	2	0	3	1	2	1	2	1
D3S SGM105211	1508706007.0	28	40.1118254	-88.228441	0	Spectrum	0	0	0	0	0	0	0	0	0	0	0	0	0	0	0	0	0	0	0	0	0	0	0	0	0	0	0	0	0	0	0	2	0	0	0	0	1	1	1	0	1	0	0
D3S SGM104101	1508706008.0	50	40.1113558	-88.2246649	0	Spectrum	0	0	0	0	0	0	0	0	0	0	0	0	0	0	0	0	0	0	0	0	0	0	0	0	0	0	0	0	0	1	0	1	4	0	0	2	2	0	1	0	4	2	0
D3S SGM105211	1508706008.0	18	40.1118254	-88.228441	0	Spectrum	0	0	0	0	0	0	0	0	0	0	0	0	0	0	0	0	0	1	0	0	0	0	0	0	0	0	0	0	0	0	0	0	0	0	0	0	0	2	0	0	1	0	0
D3S SGM104101	1508706009.0	70	40.1113629	-88.2246976	0	Spectrum	0	0	0	0	0	0	0	0	0	0	0	0	0	0	0	0	0	0	0	0	0	0	0	0	0	1	2	0	0	0	0	2	1	2	0	2	2	0	1	0	1	1	0
D3S SGM105211	1508706009.0	32	40.1118254	-88.228441	0	Spectrum	0	0	0	0	0	0	0	0	0	0	0	0	0	0	0	0	0	0	0	0	0	0	1	0	0	0	3	1	1	1	0	0	0	0	1	1	0	0	0	1	0	0	1
D3S SGM105211	1508706010.0	26	40.1118254	-88.228441	0	Spectrum	0	0	0	0	0	0	0	0	0	0	0	0	0	0	0	0	0	0	1	0	1	0	0	0	0	1	0	1	0	1	1	0	0	0	0	0	0	0	1	0	0	2	0
D3S SGM104101	1508706011.0	62	40.111367	-88.224718	0	Spectrum	0	0	0	0	0	0	0	0	0	0	0	0	0	0	0	0	0	0	0	0	0	0	0	0	0	0	0	0	2	1	2	4	2	0	0	0	2	2	3	1	0	1	2
D3S SGM105211	1508706011.0	22	40.1118254	-88.228441	0	Spectrum	0	0	0	0	0	0	0	0	0	0	0	0	0	0	0	0	0	1	0	1	0	0	0	0	1	0	0	0	0	0	0	0	0	2	0	1	0	0	0	0	0	0	1
D3S SGM104101	1508706012.0	41	40.111367	-88.224718	0	Spectrum	0	0	0	0	0	0	0	0	0	0	0	0	0	0	0	0	0	0	0	0	0	0	0	0	0	0	0	0	0	1	0	1	0	2	2	0	1	1	1	2	0	1	0
D3S SGM105211	1508706012.0	31	40.1118254	-88.228441	0	Spectrum	0	0	0	0	0	0	0	0	0	0	0	0	0	0	0	0	0	0	0	0	1	0	0	0	0	1	0	1	0	2	0	0	1	0	0	1	0	0	0	0	1	0	0
D3S SGM104101	1508706013.0	71	40.1113722	-88.224763	0	Spectrum	0	0	0	0	0	0	0	0	0	0	0	0	0	0	0	0	0	0	0	0	0	0	0	0	0	0	0	0	0	0	1	0	3	4	3	0	0	3	2	0	2	1	0
D3S SGM105211	1508706014.0	20	40.1118254	-88.228441	0	Spectrum	0	0	0	0	0	0	0	0	0	0	0	0	0	0	0	0	0	0	0	0	0	0	0	0	0	0	0	2	0	0	0	0	0	0	0	0	1	0	1	0	0	0	0
D3S SGM104101	1508706014.0	60	40.1113722	-88.224763	0	Spectrum	0	0	0	0	0	0	0	0	0	0	0	0	0	0	0	0	0	0	0	0	0	0	0	0	0	0	1	0	0	0	0	2	0	0	1	1	2	2	1	0	1	2	0
D3S SGM105211	1508706015.0	23	40.1118254	-88.228441	0	Spectrum	0	0	0	0	0	0	0	0	0	0	0	0	0	0	0	0	1	0	0	0	0	0	0	0	0	1	0	0	0	0	0	0	0	1	0	0	0	1	0	0	0	0	0
D3S SGM104101	1508706015.0	55	40.1113754	-88.2248092	0	Spectrum	0	0	0	0	0	0	0	0	0	0	0	0	0	0	0	0	0	0	0	0	0	0	0	0	0	0	0	0	0	1	0	0	1	2	2	2	0	3	4	0	1	1	1
D3S SGM104101	1508706016.0	48	40.1113754	-88.2248092	0	Spectrum	0	0	0	0	0	0	0	0	0	0	0	0	0	0	0	0	0	0	0	0	0	0	0	0	0	0	0	0	0	0	1	3	1	1	0	0	1	0	0	1	0	1	0
D3S SGM105211	1508706016.0	26	40.1118254	-88.228441	0	Spectrum	0	0	0	0	0	0	0	0	0	0	0	0	0	0	0	0	0	0	1	0	0	0	1	0	2	1	0	0	1	0	0	1	0	0	0	0	0	0	1	0	1	0	0
D3S SGM104101	1508706017.0	67	40.1113833	-88.2248441	0	Spectrum	0	0	0	0	0	0	0	0	0	0	0	0	0	0	0	0	0	0	0	0	0	0	0	0	0	0	0	1	0	0	1	1	3	0	0	3	1	1	0	1	1	1	1
D3S SGM105211	1508706017.0	27	40.1118254	-88.228441	0	Spectrum	0	0	0	0	0	0	0	0	0	0	0	0	0	0	0	0	0	0	1	1	1	0	0	0	1	0	0	0	0	0	0	1	0	0	0	0	0	0	0	0	0	0	0
D3S SGM104101	1508706018.0	58	40.1113884	-88.2248605	0	Spectrum	0	0	0	0	0	0	0	0	0	0	0	0	0	0	0	0	0	0	0	0	0	0	0	0	0	0	0	1	0	1	0	2	3	2	2	2	1	2	1	1	0	2	3
D3S SGM105211	1508706018.0	26	40.1118254	-88.228441	0	Spectrum	0	0	0	0	0	0	0	0	0	0	0	0	0	0	0	0	0	0	0	0	0	0	1	0	0	0	0	0	1	0	1	0	1	0	0	0	1	0	0	0	0	0	0
D3S SGM104101	1508706019.0	41	40.1113884	-88.2248605	0	Spectrum	0	0	0	0	0	0	0	0	0	0	0	0	0	0	0	0	0	0	0	0	0	0	0	0	0	0	0	0	0	1	0	1	3	1	2	0	0	1	1	3	0	0	0
D3S SGM105211	1508706019.0	29	40.1118254	-88.228441	0	Spectrum	0	0	0	0	0	0	0	0	0	0	0	0	0	0	0	0	0	0	1	1	0	0	0	0	0	0	1	0	1	0	0	1	0	0	0	1	0	0	1	2	1	1	1
D3S SGM104101	1508706020.0	62	40.1113933	-88.2248921	0	Spectrum	0	0	0	0	0	0	0	0	0	0	0	0	0	0	0	0	0	0	0	0	0	0	0	0	0	0	0	1	2	1	1	1	2	0	0	3	2	0	1	3	1	0	0
D3S SGM105211	1508706020.0	27	40.1118254	-88.228441	0	Spectrum	0	0	0	0	0	0	0	0	0	0	0	0	0	0	0	0	0	0	0	0	0	0	1	0	0	0	0	0	1	2	0	0	0	0	1	0	1	0	0	1	1	1	0
D3S SGM104101	1508706021.0	72	40.1113951	-88.2249087	0	Spectrum	0	0	0	0	0	0	0	0	0	0	0	0	0	0	0	0	0	0	0	0	0	0	0	0	0	0	0	0	0	2	1	0	1	1	0	0	2	3	1	5	1	0	0
D3S SGM105211	1508706021.0	14	40.1118254	-88.228441	0	Spectrum	0	0	0	0	0	0	0	0	0	0	0	0	0	0	0	0	0	0	0	0	0	0	0	0	0	0	0	0	0	0	0	0	0	0	0	0	0	1	0	1	0	0	0
D3S SGM105211	1508706022.0	22	40.1118254	-88.228441	0	Spectrum	0	0	0	0	0	0	0	0	0	0	0	0	0	0	0	0	0	0	0	0	0	1	0	0	1	0	1	0	0	0	0	0	0	0	1	0	0	0	0	1	0	0	1
D3S SGM104101	1508706022.0	53	40.1113951	-88.2249087	0	Spectrum	0	0	0	0	0	0	0	0	0	0	0	0	0	0	0	0	0	0	0	0	0	0	0	0	0	0	0	0	0	0	0	3	0	1	0	0	0	1	3	1	1	0	1
D3S SGM105211	1508706023.0	36	40.1118254	-88.228441	0	Spectrum	0	0	0	0	0	0	0	0	0	0	0	0	0	0	0	0	0	0	0	0	0	0	0	0	1	0	1	1	0	0	1	0	0	3	0	0	0	0	1	0	0	0	0
D3S SGM104101	1508706023.0	58	40.1113934	-88.2249426	0	Spectrum	0	0	0	0	0	0	0	0	0	0	0	0	0	0	0	0	0	0	0	0	0	0	0	0	0	0	0	2	0	0	1	0	1	3	0	2	0	2	1	3	0	1	1
D3S SGM105211	1508706024.0	26	40.1118254	-88.228441	0	Spectrum	0	0	0	0	0	0	0	0	0	0	0	0	0	0	0	0	0	0	0	0	0	0	0	0	0	0	1	0	1	1	1	0	0	0	2	0	0	0	0	0	1	1	0
D3S SGM104101	1508706024.0	43	40.1113934	-88.2249426	0	Spectrum	0	0	0	0	0	0	0	0	0	0	0	0	0	0	0	0	0	0	0	0	0	0	0	0	0	0	0	0	1	0	0	0	0	1	3	1	0	1	3	2	0	0	1
D3S SGM104101	1508706025.0	62	40.1113906	-88.2249834	0	Spectrum	0	0	0	0	0	0	0	0	0	0	0	0	0	0	0	0	0	0	0	0	0	0	0	0	0	0	1	1	0	0	0	0	0	1	0	1	1	0	0	3	1	1	0
D3S SGM105211	1508706025.0	28	40.1118254	-88.228441	0	Spectrum	0	0	0	0	0	0	0	0	0	0	0	0	0	0	0	0	0	0	0	0	0	0	0	0	0	1	0	1	0	0	0	0	0	1	1	0	0	0	1	0	0	1	0
D3S SGM105211	1508706026.0	20	40.1118254	-88.228441	0	Spectrum	0	0	0	0	0	0	0	0	0	0	0	0	0	0	0	0	0	0	0	0	0	0	0	0	1	1	0	0	0	0	0	0	0	0	0	1	0	0	0	0	0	0	0
D3S SGM104101	1508706027.0	45	40.1113863	-88.2249956	0	Spectrum	0	0	0	0	0	0	0	0	0	0	0	0	0	0	0	0	0	0	0	0	0	0	0	0	0	1	0	0	0	1	0	1	0	0	0	1	2	3	0	0	2	0	0
D3S SGM105211	1508706027.0	28	40.1118254	-88.228441	0	Spectrum	0	0	0	0	0	0	0	0	0	0	0	0	0	0	0	0	0	0	0	0	0	0	0	0	0	0	1	2	1	1	0	0	0	1	0	1	0	0	0	0	0	1	0
D3S SGM104101	1508706028.0	50	40.1113803	-88.2250233	0	Spectrum	0	0	0	0	0	0	0	0	0	0	0	0	0	0	0	0	0	0	0	0	0	0	0	0	0	2	1	0	0	0	0	1	1	0	1	3	1	2	0	0	2	0	1
D3S SGM105211	1508706028.0	29	40.1118254	-88.228441	0	Spectrum	0	0	0	0	0	0	0	0	0	0	0	0	0	0	0	0	0	0	0	0	0	0	0	1	0	0	0	1	0	1	1	0	0	0	1	0	0	0	1	0	1	1	1
D3S SGM104101	1508706029.0	42	40.1113803	-88.2250233	0	Spectrum	0	0	0	0	0	0	0	0	0	0	0	0	0	0	0	0	0	0	0	0	0	0	0	0	0	0	0	0	1	1	0	0	1	1	2	1	1	0	1	2	0	2	1
D3S SGM105211	1508706029.0	26	40.1118254	-88.228441	0	Spectrum	0	0	0	0	0	0	0	0	0	0	0	0	0	0	0	0	0	0	1	0	0	0	0	0	0	1	0	0	0	0	0	0	0	0	0	0	0	0	0	0	0	0	0
D3S SGM104101	1508706030.0	59	40.1113752	-88.2250515	0	Spectrum	0	0	0	0	0	0	0	0	0	0	0	0	0	0	0	0	0	0	0	0	0	0	0	0	0	1	0	0	0	2	0	2	0	0	2	0	0	2	2	2	3	0	2
D3S SGM105211	1508706030.0	28	40.1118254	-88.228441	0	Spectrum	0	0	0	0	0	0	0	0	0	0	0	0	0	0	0	0	0	0	0	0	0	0	0	0	1	0	0	0	0	1	1	0	0	0	1	1	0	0	0	0	2	0	0
D3S SGM104101	1508706031.0	64	40.1113752	-88.2250515	0	Spectrum	0	0	0	0	0	0	0	0	0	0	0	0	0	0	0	0	0	0	0	0	0	0	0	0	0	0	0	0	1	0	2	0	2	2	1	0	0	1	0	3	0	1	2
D3S SGM105211	1508706032.0	28	40.1118254	-88.228441	0	Spectrum	0	0	0	0	0	0	0	0	0	0	0	0	0	0	0	0	0	0	0	0	0	1	1	0	0	1	0	1	0	0	0	0	0	0	0	0	0	0	0	0	0	0	0
D3S SGM104101	1508706032.0	57	40.1113678	-88.2250946	0	Spectrum	0	0	0	0	0	0	0	0	0	0	0	0	0	0	0	0	0	0	0	0	0	0	0	0	0	0	1	0	0	0	0	0	1	1	0	1	1	0	4	2	1	1	1
D3S SGM105211	1508706033.0	21	40.1118254	-88.228441	0	Spectrum	0	0	0	0	0	0	0	0	0	0	0	0	0	0	0	0	0	0	0	0	0	0	0	0	0	0	1	1	1	0	1	1	0	0	0	0	0	0	2	0	0	0	1
D3S SGM104101	1508706033.0	63	40.1113646	-88.2251157	0	Spectrum	0	0	0	0	0	0	0	0	0	0	0	0	0	0	0	0	0	0	0	0	0	0	0	0	0	0	1	0	1	1	0	2	0	3	0	1	2	0	1	2	2	0	2
D3S SGM105211	1508706034.0	20	40.1118254	-88.228441	0	Spectrum	0	0	0	0	0	0	0	0	0	0	0	0	0	0	0	0	1	1	0	0	0	0	0	0	0	0	0	0	1	0	0	0	0	0	0	0	0	0	0	1	0	0	0
D3S SGM104101	1508706034.0	61	40.1113646	-88.2251157	0	Spectrum	0	0	0	0	0	0	0	0	0	0	0	0	0	0	0	0	0	0	0	0	0	0	0	0	0	0	0	0	0	0	0	0	0	1	0	0	2	1	1	1	0	1	1
D3S SGM105211	1508706035.0	25	40.1118254	-88.228441	0	Spectrum	0	0	0	0	0	0	0	0	0	0	0	0	0	0	0	0	0	0	0	0	0	0	0	0	1	1	0	0	1	0	0	0	0	0	0	0	0	1	0	1	0	0	0
D3S SGM104101	1508706035.0	73	40.1113622	-88.2251561	0	Spectrum	0	0	0	0	0	0	0	0	0	0	0	0	0	0	0	0	0	0	0	0	0	0	0	0	0	1	0	1	0	2	1	1	1	0	2	2	3	3	3	2	2	0	0
D3S SGM104101	1508706036.0	48	40.1113617	-88.2251782	0	Spectrum	0	0	0	0	0	0	0	0	0	0	0	0	0	0	0	0	0	0	0	0	0	0	0	0	0	0	0	0	0	0	0	1	0	0	2	1	1	2	0	0	0	0	0
D3S SGM105211	1508706036.0	29	40.1118254	-88.228441	0	Spectrum	0	0	0	0	0	0	0	0	0	0	0	0	0	0	0	0	0	1	0	0	0	0	0	0	0	0	0	0	0	1	0	0	0	0	0	0	0	1	0	2	0	0	0
D3S SGM104101	1508706037.0	53	40.1113606	-88.2251994	0	Spectrum	0	0	0	0	0	0	0	0	0	0	0	0	0	0	0	0	0	0	0	0	0	0	0	0	0	0	0	1	2	1	0	0	1	0	0	1	1	1	2	2	1	4	0
D3S SGM105211	1508706037.0	28	40.1118254	-88.228441	0	Spectrum	0	0	0	0	0	0	0	0	0	0	0	0	0	0	0	0	0	0	0	0	0	0	0	0	0	1	0	1	3	0	0	0	0	0	1	0	0	1	0	0	0	0	1
D3S SGM104101	1508706038.0	65	40.1113592	-88.2252159	0	Spectrum	0	0	0	0	0	0	0	0	0	0	0	0	0	0	0	0	0	0	0	0	0	0	0	0	0	0	0	2	0	0	3	0	0	4	1	2	2	1	0	1	0	2	1
D3S SGM105211	1508706038.0	26	40.1118254	-88.228441	0	Spectrum	0	0	0	0	0	0	0	0	0	0	0	0	0	0	0	0	0	0	0	0	0	0	0	1	1	0	2	1	0	0	0	1	0	0	0	0	0	0	1	0	0	1	0
D3S SGM104101	1508706039.0	42	40.1113592	-88.2252159	0	Spectrum	0	0	0	0	0	0	0	0	0	0	0	0	0	0	0	0	0	0	0	0	0	0	0	0	0	2	2	0	0	0	0	0	0	0	0	2	0	1	0	0	0	0	1
D3S SGM105211	1508706039.0	28	40.1118254	-88.228441	0	Spectrum	0	0	0	0	0	0	0	0	0	0	0	0	0	0	0	0	0	1	0	0	0	0	1	0	0	0	1	1	1	0	2	0	0	0	0	1	0	0	1	2	0	0	0
D3S SGM104101	1508706040.0	68	40.1113583	-88.2252446	0	Spectrum	0	0	0	0	0	0	0	0	0	0	0	0	0	0	0	0	0	0	0	0	0	0	0	0	0	0	1	1	1	1	0	3	0	0	1	2	2	3	1	4	1	0	1
D3S SGM105211	1508706040.0	22	40.1118254	-88.228441	0	Spectrum	0	0	0	0	0	0	0	0	0	0	0	0	0	0	0	0	0	0	0	0	0	0	1	0	0	1	1	0	0	0	0	0	0	0	0	0	3	1	0	1	0	1	0
D3S SGM104101	1508706041.0	53	40.1113633	-88.2252799	0	Spectrum	0	0	0	0	0	0	0	0	0	0	0	0	0	0	0	0	0	0	0	0	0	0	0	0	0	0	0	0	0	1	0	1	3	0	0	3	0	1	2	0	1	0	3
D3S SGM105211	1508706041.0	28	40.1118254	-88.228441	0	Spectrum	0	0	0	0	0	0	0	0	0	0	0	0	0	0	0	0	0	0	0	1	0	0	0	0	1	1	0	1	1	0	0	1	1	0	2	0	0	1	0	0	0	0	0
D3S SGM105211	1508706042.0	23	40.1118254	-88.228441	0	Spectrum	0	0	0	0	0	0	0	0	0	0	0	0	0	0	0	0	0	0	0	0	0	0	0	0	0	0	0	0	1	0	2	0	0	0	0	0	1	0	1	0	0	0	0
D3S SGM105211	1508706043.0	27	40.1118254	-88.228441	0	Spectrum	0	0	0	0	0	0	0	0	0	0	0	0	0	0	0	0	0	0	0	0	0	0	0	0	0	0	0	1	0	1	1	0	0	1	0	0	0	1	0	2	1	1	1
D3S SGM104101	1508706043.0	61	40.1113679	-88.2252972	0	Spectrum	0	0	0	0	0	0	0	0	0	0	0	0	0	0	0	0	0	0	0	0	0	0	0	0	0	2	2	0	1	0	1	0	0	1	1	0	1	1	2	2	2	0	2
D3S SGM105211	1508706044.0	23	40.1118254	-88.228441	0	Spectrum	0	0	0	0	0	0	0	0	0	0	0	0	0	0	0	0	0	0	0	0	1	0	0	0	0	1	0	0	0	0	0	0	1	0	1	0	0	0	0	1	0	0	0
D3S SGM104101	1508706044.0	45	40.1113679	-88.2252972	0	Spectrum	0	0	0	0	0	0	0	0	0	0	0	0	0	0	0	0	0	0	0	0	0	0	0	0	0	0	1	1	0	0	2	1	2	1	0	4	0	1	1	1	0	1	1
D3S SGM104101	1508706045.0	43	40.111377	-88.2253334	0	Spectrum	0	0	0	0	0	0	0	0	0	0	0	0	0	0	0	0	0	0	0	0	0	0	0	0	0	0	0	0	1	0	0	1	0	1	0	0	1	1	0	0	0	1	0
D3S SGM105211	1508706045.0	22	40.1118254	-88.228441	0	Spectrum	0	0	0	0	0	0	0	0	0	0	0	0	0	0	0	0	0	0	0	0	0	0	0	0	0	0	1	0	0	0	0	0	0	0	1	0	0	0	0	0	0	0	0
D3S SGM104101	1508706046.0	58	40.1113799	-88.2253504	0	Spectrum	0	0	0	0	0	0	0	0	0	0	0	0	0	0	0	0	0	0	0	0	0	0	0	0	0	1	0	1	0	0	2	1	2	2	0	0	0	2	1	2	1	1	0
D3S SGM105211	1508706046.0	21	40.1118254	-88.228441	0	Spectrum	0	0	0	0	0	0	0	0	0	0	0	0	0	0	0	0	0	0	0	0	0	0	1	0	1	1	0	0	0	0	1	0	0	0	0	0	0	0	0	0	1	0	0
D3S SGM104101	1508706047.0	52	40.1113799	-88.2253504	0	Spectrum	0	0	0	0	0	0	0	0	0	0	0	0	0	0	0	0	0	0	0	0	0	0	0	0	0	1	0	0	0	0	0	0	0	2	1	1	1	1	0	1	3	2	2
D3S SGM105211	1508706047.0	35	40.1118254	-88.228441	0	Spectrum	0	0	0	0	0	0	0	0	0	0	0	0	0	0	0	0	0	0	0	0	0	0	0	1	0	0	1	0	0	1	1	0	0	0	0	1	1	0	0	0	0	0	0
D3S SGM104101	1508706048.0	46	40.1113859	-88.2253873	0	Spectrum	0	0	0	0	0	0	0	0	0	0	0	0	0	0	0	0	0	0	0	0	0	0	0	0	0	1	0	0	0	1	1	2	1	1	0	0	2	0	0	1	1	3	2
D3S SGM104101	1508706049.0	59	40.1113859	-88.2253873	0	Spectrum	0	0	0	0	0	0	0	0	0	0	0	0	0	0	0	0	0	0	0	0	0	0	0	0	0	0	1	0	0	1	0	2	1	2	1	0	0	1	0	0	1	0	3
D3S SGM105211	1508706049.0	32	40.1118254	-88.228441	0	Spectrum	0	0	0	0	0	0	0	0	0	0	0	0	0	0	0	0	0	0	0	0	0	0	0	0	0	0	1	0	0	0	1	2	0	0	0	1	1	0	0	0	0	0	0
D3S SGM104101	1508706050.0	45	40.111398	-88.2254153	0	Spectrum	0	0	0	0	0	0	0	0	0	0	0	0	0	0	0	0	0	0	0	0	0	0	0	0	0	0	0	0	1	1	0	0	0	0	1	1	0	3	0	1	1	4	3
D3S SGM105211	1508706050.0	26	40.1118254	-88.228441	0	Spectrum	0	0	0	0	0	0	0	0	0	0	0	0	0	0	0	0	0	0	0	0	0	0	0	0	0	0	0	0	0	0	0	0	4	0	0	0	0	0	1	2	1	0	0
D3S SGM104101	1508706051.0	42	40.111398	-88.2254153	0	Spectrum	0	0	0	0	0	0	0	0	0	0	0	0	0	0	0	0	0	0	0	0	0	0	0	0	0	0	0	1	0	1	0	0	1	0	0	0	0	1	0	0	1	0	1
D3S SGM105211	1508706051.0	25	40.1118254	-88.228441	0	Spectrum	0	0	0	0	0	0	0	0	0	0	0	0	0	0	0	0	0	0	1	0	0	0	0	0	0	0	0	0	0	0	1	0	1	1	1	1	0	0	0	0	0	0	1
D3S SGM104101	1508706052.0	41	40.1114115	-88.2254493	0	Spectrum	0	0	0	0	0	0	0	0	0	0	0	0	0	0	0	0	0	0	0	0	0	0	0	0	0	0	0	0	0	0	0	0	0	1	0	1	0	1	1	1	0	0	1
D3S SGM105211	1508706052.0	31	40.1118254	-88.228441	0	Spectrum	0	0	0	0	0	0	0	0	0	0	0	0	0	0	0	0	0	0	0	1	0	0	0	0	0	0	0	2	0	0	0	0	1	0	0	1	0	0	1	0	0	1	1
D3S SGM105211	1508706053.0	29	40.1118254	-88.228441	0	Spectrum	0	0	0	0	0	0	0	0	0	0	0	0	0	0	0	0	0	0	0	0	0	0	1	0	0	0	1	0	1	1	0	0	0	0	1	1	0	0	0	0	0	0	0
D3S SGM104101	1508706053.0	40	40.1114182	-88.2254647	0	Spectrum	0	0	0	0	0	0	0	0	0	0	0	0	0	0	0	0	0	0	0	0	0	0	0	0	0	0	2	0	1	0	0	1	0	0	0	0	1	0	1	0	3	0	0
D3S SGM105211	1508706054.0	20	40.1118254	-88.228441	0	Spectrum	0	0	0	0	0	0	0	0	0	0	0	0	0	0	0	0	0	0	0	0	1	0	1	1	0	1	0	0	0	0	0	0	0	1	0	0	0	0	0	0	1	1	1
D3S SGM104101	1508706054.0	36	40.1114182	-88.2254647	0	Spectrum	0	0	0	0	0	0	0	0	0	0	0	0	0	0	0	0	0	0	0	0	0	0	0	0	0	0	0	0	1	0	0	0	0	0	2	2	1	1	1	2	1	0	1
D3S SGM104101	1508706055.0	34	40.1114326	-88.2254895	0	Spectrum	0	0	0	0	0	0	0	0	0	0	0	0	0	0	0	0	0	0	0	0	0	0	0	0	0	0	0	0	0	0	0	0	0	1	1	0	0	1	0	0	1	0	1
D3S SGM105211	1508706055.0	25	40.1118254	-88.228441	0	Spectrum	0	0	0	0	0	0	0	0	0	0	0	0	0	0	0	0	0	0	0	0	0	0	0	0	0	0	0	0	0	1	1	0	1	0	1	1	0	0	1	0	0	0	0
D3S SGM104101	1508706056.0	36	40.1114326	-88.2254895	0	Spectrum	0	0	0	0	0	0	0	0	0	0	0	0	0	0	0	0	0	0	0	0	0	0	0	0	0	0	0	0	1	3	1	1	0	1	0	0	0	1	1	1	0	1	1
D3S SGM105211	1508706056.0	18	40.1118254	-88.228441	0	Spectrum	0	0	0	0	0	0	0	0	0	0	0	0	0	0	0	0	0	0	0	0	1	0	0	0	0	0	0	0	0	0	0	0	0	1	0	0	1	0	0	0	0	0	0
D3S SGM104101	1508706057.0	37	40.1114459	-88.2255083	0	Spectrum	0	0	0	0	0	0	0	0	0	0	0	0	0	0	0	0	0	0	0	0	0	0	0	0	0	0	0	1	1	1	1	0	0	0	0	0	1	1	1	0	2	1	0
D3S SGM105211	1508706057.0	26	40.1118254	-88.228441	0	Spectrum	0	0	0	0	0	0	0	0	0	0	0	0	0	0	0	0	1	0	0	0	0	0	0	0	0	0	1	1	0	0	0	0	0	0	0	0	0	0	0	0	0	0	0
D3S SGM104101	1508706058.0	47	40.1114537	-88.2255225	0	Spectrum	0	0	0	0	0	0	0	0	0	0	0	0	0	0	0	0	0	0	0	0	0	0	0	0	0	0	0	0	0	0	2	2	1	0	1	1	0	1	0	0	1	3	0
D3S SGM105211	1508706058.0	21	40.1118254	-88.228441	0	Spectrum	0	0	0	0	0	0	0	0	0	0	0	0	0	0	0	0	0	0	0	0	0	0	1	0	0	0	0	0	0	0	1	0	0	0	0	0	0	1	0	1	0	0	0
D3S SGM104101	1508706059.0	38	40.1114604	-88.2255411	0	Spectrum	0	0	0	0	0	0	0	0	0	0	0	0	0	0	0	0	0	0	0	0	0	0	0	0	0	0	0	0	0	0	1	1	3	0	0	2	1	0	1	1	0	2	2
D3S SGM105211	1508706059.0	33	40.1118254	-88.228441	0	Spectrum	0	0	0	0	0	0	0	0	0	0	0	0	0	0	0	0	0	0	0	2	0	0	0	0	1	1	0	0	1	1	1	1	2	0	0	1	0	1	0	0	0	1	0
D3S SGM104101	1508706060.0	37	40.1114604	-88.2255411	0	Spectrum	0	0	0	0	0	0	0	0	0	0	0	0	0	0	0	0	0	0	0	0	0	0	0	0	0	1	2	0	0	1	0	1	0	0	0	0	0	0	0	0	0	0	0
D3S SGM105211	1508706060.0	23	40.1118254	-88.228441	0	Spectrum	0	0	0	0	0	0	0	0	0	0	0	0	0	0	0	0	0	0	1	0	0	0	1	0	0	0	1	0	0	0	0	0	0	0	0	0	0	0	1	1	0	0	0
D3S SGM104101	1508706061.0	51	40.1114693	-88.2255814	0	Spectrum	0	0	0	0	0	0	0	0	0	0	0	0	0	0	0	0	0	0	0	0	0	0	0	0	0	1	2	0	3	1	0	0	2	2	2	1	1	2	0	3	0	2	1
D3S SGM105211	1508706061.0	21	40.1118254	-88.228441	0	Spectrum	0	0	0	0	0	0	0	0	0	0	0	0	0	0	0	0	0	0	0	1	1	0	0	0	0	0	1	0	0	0	0	0	1	1	0	0	0	0	0	0	0	0	2
D3S SGM105211	1508706062.0	26	40.1118254	-88.228441	0	Spectrum	0	0	0	0	0	0	0	0	0	0	0	0	0	0	0	0	1	0	0	0	1	0	0	1	1	0	0	0	1	0	0	0	0	0	0	0	0	1	0	0	0	0	0
D3S SGM105211	1508706063.0	35	40.1118254	-88.228441	0	Spectrum	0	0	0	0	0	0	0	0	0	0	0	0	0	0	0	0	0	0	1	0	0	0	0	0	0	0	0	0	0	0	1	0	0	0	1	0	1	0	1	0	1	0	0
D3S SGM104101	1508706063.0	57	40.1114728	-88.2256226	0	Spectrum	0	0	0	0	0	0	0	0	0	0	0	0	0	0	0	0	0	0	0	0	0	0	0	0	0	1	1	1	0	1	2	1	0	0	0	2	0	1	0	0	1	0	1
D3S SGM105211	1508706064.0	22	40.1118254	-88.228441	0	Spectrum	0	0	0	0	0	0	0	0	0	0	0	0	0	0	0	0	0	0	0	0	0	0	0	0	0	1	0	0	0	0	0	0	1	1	0	0	1	0	1	0	0	1	0
D3S SGM104101	1508706064.0	43	40.1114728	-88.2256226	0	Spectrum	0	0	0	0	0	0	0	0	0	0	0	0	0	0	0	0	0	0	0	0	0	0	0	0	0	0	0	0	0	0	1	1	1	0	0	3	0	1	1	0	1	1	1
D3S SGM104101	1508706065.0	40	40.1114713	-88.2256596	0	Spectrum	0	0	0	0	0	0	0	0	0	0	0	0	0	0	0	0	0	0	0	0	0	0	0	0	0	1	0	0	1	0	0	1	1	1	0	0	3	2	2	1	0	1	0
D3S SGM105211	1508706065.0	23	40.1118254	-88.228441	0	Spectrum	0	0	0	0	0	0	0	0	0	0	0	0	0	0	0	0	0	0	0	0	0	0	0	0	0	0	0	0	1	0	1	0	0	0	1	0	0	1	0	0	0	1	0
D3S SGM104101	1508706066.0	39	40.1114683	-88.2256764	0	Spectrum	0	0	0	0	0	0	0	0	0	0	0	0	0	0	0	0	0	0	0	0	0	0	0	0	0	0	0	0	0	2	2	0	2	2	2	2	0	2	0	0	1	0	0
D3S SGM104101	1508706067.0	35	40.1114683	-88.2256764	0	Spectrum	0	0	0	0	0	0	0	0	0	0	0	0	0	0	0	0	0	0	0	0	0	0	0	0	0	0	0	0	0	0	2	0	0	2	1	0	2	1	0	0	1	0	1
D3S SGM105211	1508706067.0	31	40.1118254	-88.228441	0	Spectrum	0	0	0	0	0	0	0	0	0	0	0	0	0	0	0	0	0	0	0	0	1	1	2	0	1	0	0	0	0	0	0	2	0	0	0	0	0	0	0	0	0	0	0
D3S SGM104101	1508706068.0	47	40.1114612	-88.2257097	0	Spectrum	0	0	0	0	0	0	0	0	0	0	0	0	0	0	0	0	0	0	0	0	0	0	0	0	0	1	0	0	0	1	2	0	0	1	0	1	1	4	1	1	1	0	0
D3S SGM105211	1508706068.0	19	40.1118254	-88.228441	0	Spectrum	0	0	0	0	0	0	0	0	0	0	0	0	0	0	0	0	0	0	0	0	0	0	0	0	0	1	1	0	0	0	0	0	0	0	0	0	0	1	0	0	0	0	0
D3S SGM104101	1508706069.0	40	40.1114612	-88.2257097	0	Spectrum	0	0	0	0	0	0	0	0	0	0	0	0	0	0	0	0	0	0	0	0	0	0	0	0	0	0	1	0	2	1	1	0	0	0	2	1	0	1	0	0	1	0	2
D3S SGM105211	1508706069.0	36	40.1118254	-88.228441	0	Spectrum	0	0	0	0	0	0	0	0	0	0	0	0	0	0	0	0	0	0	0	1	1	1	0	0	1	0	0	0	0	0	0	0	0	1	0	1	1	1	1	1	1	2	0
D3S SGM104101	1508706070.0	47	40.111458	-88.2257469	0	Spectrum	0	0	0	0	0	0	0	0	0	0	0	0	0	0	0	0	0	0	0	0	0	0	0	0	0	0	1	1	1	0	1	0	2	1	1	0	1	0	1	1	1	1	1
D3S SGM105211	1508706070.0	26	40.1118254	-88.228441	0	Spectrum	0	0	0	0	0	0	0	0	0	0	0	0	0	0	0	0	0	0	0	0	1	0	0	0	0	1	0	0	0	0	1	0	2	0	0	0	1	0	0	0	0	0	0
D3S SGM104101	1508706071.0	48	40.1114579	-88.2257649	0	Spectrum	0	0	0	0	0	0	0	0	0	0	0	0	0	0	0	0	0	0	0	0	0	0	0	0	0	1	1	0	1	0	1	0	0	1	2	1	0	0	0	0	1	1	2
D3S SGM105211	1508706071.0	34	40.1118254	-88.228441	0	Spectrum	0	0	0	0	0	0	0	0	0	0	0	0	0	0	0	0	0	0	0	1	0	0	0	0	0	0	0	1	1	0	1	1	0	0	0	1	1	0	1	0	0	0	1
D3S SGM105211	1508706072.0	26	40.1118254	-88.228441	0	Spectrum	0	0	0	0	0	0	0	0	0	0	0	0	0	0	0	0	0	0	0	0	0	0	0	0	0	0	0	0	0	0	1	1	1	0	1	1	1	0	0	1	0	0	0
D3S SGM104101	1508706072.0	48	40.1114579	-88.2257649	0	Spectrum	0	0	0	0	0	0	0	0	0	0	0	0	0	0	0	0	0	0	0	0	0	0	0	0	0	0	0	0	1	0	1	0	1	1	0	2	0	2	3	2	1	2	1
D3S SGM105211	1508706073.0	30	40.1118254	-88.228441	0	Spectrum	0	0	0	0	0	0	0	0	0	0	0	0	0	0	0	0	0	0	0	0	0	0	0	0	0	1	0	0	1	0	0	0	0	0	0	1	1	0	0	0	2	0	2
D3S SGM104101	1508706073.0	68	40.1114595	-88.2258013	0	Spectrum	0	0	0	0	0	0	0	0	0	0	0	0	0	0	0	0	0	0	0	0	0	0	0	0	0	1	0	0	0	0	2	0	2	2	3	1	1	1	1	3	0	1	1
D3S SGM105211	1508706074.0	26	40.1118254	-88.228441	0	Spectrum	0	0	0	0	0	0	0	0	0	0	0	0	0	0	0	0	0	0	0	1	0	0	0	0	0	0	0	1	0	0	0	0	0	0	0	0	1	0	0	0	1	1	0
D3S SGM104101	1508706074.0	69	40.1114595	-88.2258013	0	Spectrum	0	0	0	0	0	0	0	0	0	0	0	0	0	0	0	0	0	0	0	0	0	0	0	0	0	0	0	2	1	0	1	0	2	0	3	0	1	1	1	2	1	1	0
D3S SGM104101	1508706075.0	55	40.1114581	-88.2258334	0	Spectrum	0	0	0	0	0	0	0	0	0	0	0	0	0	0	0	0	0	0	0	0	0	0	0	0	0	0	0	1	0	1	1	2	1	1	2	3	0	1	1	0	3	0	0
D3S SGM105211	1508706075.0	23	40.1118254	-88.228441	0	Spectrum	0	0	0	0	0	0	0	0	0	0	0	0	0	0	0	0	0	0	0	0	0	0	0	0	0	0	1	0	1	0	0	0	1	0	0	1	0	0	0	0	0	1	0
D3S SGM104101	1508706076.0	52	40.1114569	-88.2258484	0	Spectrum	0	0	0	0	0	0	0	0	0	0	0	0	0	0	0	0	0	0	0	0	0	0	0	0	0	0	0	0	0	1	0	1	3	3	0	3	0	1	5	0	1	2	1
D3S SGM105211	1508706076.0	35	40.1118254	-88.228441	0	Spectrum	0	0	0	0	0	0	0	0	0	0	0	0	0	0	0	0	0	0	0	0	2	0	0	0	0	0	0	0	0	0	1	0	0	2	0	0	0	0	1	1	0	0	0
D3S SGM104101	1508706077.0	64	40.1114569	-88.2258484	0	Spectrum	0	0	0	0	0	0	0	0	0	0	0	0	0	0	0	0	0	0	0	0	0	0	0	0	0	0	0	0	1	3	0	1	2	1	1	2	0	1	1	1	0	3	1
D3S SGM105211	1508706077.0	25	40.1118254	-88.228441	0	Spectrum	0	0	0	0	0	0	0	0	0	0	0	0	0	0	0	0	0	0	0	0	2	0	0	0	0	0	0	0	0	1	0	0	1	0	0	0	2	0	1	1	0	2	0
D3S SGM104101	1508706078.0	68	40.1114531	-88.2258842	0	Spectrum	0	0	0	0	0	0	0	0	0	0	0	0	0	0	0	0	0	0	0	0	0	0	0	0	0	1	0	0	0	1	1	3	1	2	3	0	1	1	0	2	2	0	1
D3S SGM105211	1508706078.0	30	40.1118254	-88.228441	0	Spectrum	0	0	0	0	0	0	0	0	0	0	0	0	0	0	0	0	0	0	0	0	0	0	0	0	0	0	0	0	2	0	1	1	1	1	1	1	0	0	1	0	0	0	0
D3S SGM104101	1508706079.0	56	40.1114508	-88.2258994	0	Spectrum	0	0	0	0	0	0	0	0	0	0	0	0	0	0	0	0	0	0	0	0	0	0	0	0	0	0	0	0	0	1	0	0	2	0	1	1	0	1	1	0	0	0	1
D3S SGM105211	1508706079.0	29	40.1118254	-88.228441	0	Spectrum	0	0	0	0	0	0	0	0	0	0	0	0	0	0	0	0	0	0	0	0	0	0	0	0	0	0	0	1	0	0	0	1	0	0	0	0	0	0	0	2	2	0	0
D3S SGM105211	1508706080.0	28	40.1118254	-88.228441	0	Spectrum	0	0	0	0	0	0	0	0	0	0	0	0	0	0	0	0	0	0	0	1	0	0	0	1	0	0	1	1	0	1	0	1	2	0	1	1	0	0	0	0	1	0	1
D3S SGM104101	1508706081.0	59	40.1114436	-88.2259336	0	Spectrum	0	0	0	0	0	0	0	0	0	0	0	0	0	0	0	0	0	0	0	0	0	0	0	0	0	1	1	1	0	3	0	2	1	1	1	1	1	3	1	3	0	0	3
D3S SGM105211	1508706081.0	27	40.1118254	-88.228441	0	Spectrum	0	0	0	0	0	0	0	0	0	0	0	0	0	0	0	0	0	0	0	0	0	0	0	0	0	0	0	0	1	0	0	0	0	1	0	0	0	0	0	0	0	1	0
D3S SGM104101	1508706082.0	52	40.1114436	-88.2259336	0	Spectrum	0	0	0	0	0	0	0	0	0	0	0	0	0	0	0	0	0	0	0	0	0	0	0	0	0	0	1	0	1	2	2	0	2	0	0	0	1	2	0	0	0	1	1
D3S SGM105211	1508706082.0	26	40.1118254	-88.228441	0	Spectrum	0	0	0	0	0	0	0	0	0	0	0	0	0	0	0	0	0	0	0	0	0	0	0	0	0	0	0	0	0	0	0	0	0	0	0	2	0	2	1	0	0	2	0
D3S SGM105211	1508706083.0	19	40.1118254	-88.228441	0	Spectrum	0	0	0	0	0	0	0	0	0	0	0	0	0	0	0	0	0	0	0	0	0	0	0	0	0	0	1	0	0	1	0	0	1	1	0	0	0	0	1	0	0	0	0
D3S SGM104101	1508706083.0	62	40.1114382	-88.2259739	0	Spectrum	0	0	0	0	0	0	0	0	0	0	0	0	0	0	0	0	0	0	0	0	0	0	0	0	0	1	0	1	1	1	0	1	2	2	1	1	2	4	1	0	2	1	1
D3S SGM104101	1508706084.0	55	40.1114345	-88.2259942	0	Spectrum	0	0	0	0	0	0	0	0	0	0	0	0	0	0	0	0	0	0	0	0	0	0	0	0	0	0	0	2	0	0	1	0	0	1	1	2	0	3	0	0	1	1	1
D3S SGM105211	1508706085.0	30	40.1118254	-88.228441	0	Spectrum	0	0	0	0	0	0	0	0	0	0	0	0	0	0	0	0	0	0	0	0	0	0	0	0	0	0	1	0	0	0	0	0	0	0	0	0	1	0	0	0	0	2	1
D3S SGM104101	1508706085.0	55	40.1114345	-88.2259942	0	Spectrum	0	0	0	0	0	0	0	0	0	0	0	0	0	0	0	0	0	0	0	0	0	0	0	0	0	0	1	0	0	0	1	1	0	1	0	1	0	2	1	3	2	0	1
D3S SGM104101	1508706086.0	74	40.1114236	-88.2260377	0	Spectrum	0	0	0	0	0	0	0	0	0	0	0	0	0	0	0	0	0	0	0	0	0	0	0	0	0	0	0	2	3	2	0	1	2	2	0	4	0	2	1	2	2	2	0
D3S SGM105211	1508706086.0	16	40.1118254	-88.228441	0	Spectrum	0	0	0	0	0	0	0	0	0	0	0	0	0	0	0	0	0	0	0	1	0	0	0	0	0	0	0	0	0	0	0	0	1	0	0	0	0	0	0	0	0	1	0
D3S SGM104101	1508706087.0	67	40.1114187	-88.2260585	0	Spectrum	0	0	0	0	0	0	0	0	0	0	0	0	0	0	0	0	0	0	0	0	0	0	0	0	0	1	1	1	0	2	0	1	1	1	0	1	1	2	0	1	1	2	2
D3S SGM105211	1508706087.0	26	40.1118254	-88.228441	0	Spectrum	0	0	0	0	0	0	0	0	0	0	0	0	0	0	0	0	0	0	0	0	0	0	0	1	0	0	1	0	0	1	1	0	0	1	0	1	0	0	0	0	0	0	0
D3S SGM104101	1508706088.0	58	40.1114153	-88.2260788	0	Spectrum	0	0	0	0	0	0	0	0	0	0	0	0	0	0	0	0	0	0	0	0	0	0	0	0	0	0	0	0	1	1	1	3	1	1	1	2	0	4	2	1	2	2	1
D3S SGM105211	1508706088.0	14	40.1118254	-88.228441	0	Spectrum	0	0	0	0	0	0	0	0	0	0	0	0	0	0	0	0	0	0	0	0	0	0	0	0	0	0	0	1	0	0	0	0	1	1	0	0	0	1	0	0	0	0	0
D3S SGM104101	1508706089.0	72	40.1114153	-88.2260788	0	Spectrum	0	0	0	0	0	0	0	0	0	0	0	0	0	0	0	0	0	0	0	0	0	0	0	0	0	1	0	1	1	0	1	1	0	4	0	2	1	3	0	0	4	1	1
D3S SGM105211	1508706089.0	29	40.1118254	-88.228441	0	Spectrum	0	0	0	0	0	0	0	0	0	0	0	0	0	0	0	0	0	0	0	0	0	0	0	0	0	0	0	1	0	0	0	0	0	0	0	0	0	0	1	1	0	1	1
D3S SGM104101	1508706090.0	68	40.1114119	-88.2261131	0	Spectrum	0	0	0	0	0	0	0	0	0	0	0	0	0	0	0	0	0	0	0	0	0	0	0	0	0	0	2	1	0	0	0	0	1	0	4	1	2	2	2	1	0	1	0
D3S SGM105211	1508706090.0	27	40.1118254	-88.228441	0	Spectrum	0	0	0	0	0	0	0	0	0	0	0	0	0	0	0	0	0	0	0	0	0	0	0	0	0	0	0	0	0	0	0	0	0	0	0	0	1	0	0	0	1	0	0
D3S SGM104101	1508706091.0	63	40.1114102	-88.2261345	0	Spectrum	0	0	0	0	0	0	0	0	0	0	0	0	0	0	0	0	0	0	0	0	0	0	0	0	0	1	3	1	0	1	1	0	0	0	0	1	0	0	0	0	0	2	2
D3S SGM105211	1508706091.0	17	40.1118254	-88.228441	0	Spectrum	0	0	0	0	0	0	0	0	0	0	0	0	0	0	0	0	0	0	0	0	0	0	0	0	0	0	0	0	1	0	1	0	0	1	0	1	0	1	0	0	1	0	1
D3S SGM105211	1508706092.0	19	40.1118254	-88.228441	0	Spectrum	0	0	0	0	0	0	0	0	0	0	0	0	0	0	0	0	0	0	0	0	0	1	1	1	0	0	0	0	0	0	1	0	0	0	0	2	0	0	0	0	0	0	0
D3S SGM104101	1508706092.0	66	40.1114112	-88.2261575	0	Spectrum	0	0	0	0	0	0	0	0	0	0	0	0	0	0	0	0	0	0	0	0	0	0	0	0	0	0	0	2	0	1	0	1	1	1	0	2	1	2	0	1	3	0	2
D3S SGM105211	1508706093.0	33	40.1118254	-88.228441	0	Spectrum	0	0	0	0	0	0	0	0	0	0	0	0	0	0	0	0	0	0	0	0	0	0	0	0	0	0	0	0	1	0	0	0	1	2	0	0	0	0	0	1	0	0	2
D3S SGM104101	1508706093.0	57	40.1114112	-88.2261575	0	Spectrum	0	0	0	0	0	0	0	0	0	0	0	0	0	0	0	0	0	0	0	0	0	0	0	0	0	1	0	0	0	0	1	0	1	2	1	1	4	2	1	0	1	2	0
D3S SGM105211	1508706094.0	25	40.1118254	-88.228441	0	Spectrum	0	0	0	0	0	0	0	0	0	0	0	0	0	0	0	0	0	1	0	0	0	1	0	0	0	0	0	1	0	0	0	0	1	0	0	0	0	0	1	0	0	1	0
D3S SGM104101	1508706094.0	58	40.1114156	-88.2261974	0	Spectrum	0	0	0	0	0	0	0	0	0	0	0	0	0	0	0	0	0	0	0	0	0	0	0	0	0	0	0	0	1	1	2	2	1	1	0	0	2	2	4	1	1	0	3
D3S SGM104101	1508706095.0	67	40.1114178	-88.2262184	0	Spectrum	0	0	0	0	0	0	0	0	0	0	0	0	0	0	0	0	0	0	0	0	0	0	0	0	0	0	1	1	0	1	1	0	0	0	3	1	2	3	1	0	1	1	6
D3S SGM105211	1508706095.0	23	40.1118254	-88.228441	0	Spectrum	0	0	0	0	0	0	0	0	0	0	0	0	0	0	0	0	0	0	0	0	1	0	0	0	0	0	0	0	0	1	0	0	0	0	0	0	0	1	0	0	0	0	1
D3S SGM104101	1508706096.0	56	40.1114205	-88.2262388	0	Spectrum	0	0	0	0	0	0	0	0	0	0	0	0	0	0	0	0	0	0	0	0	0	0	0	0	0	0	0	0	1	0	1	0	1	1	0	1	3	1	0	2	2	3	2
D3S SGM105211	1508706096.0	28	40.1118254	-88.228441	0	Spectrum	0	0	0	0	0	0	0	0	0	0	0	0	0	0	0	0	0	1	0	0	0	0	0	0	0	0	0	0	1	0	0	0	2	0	1	0	2	0	0	1	0	0	0
D3S SGM104101	1508706097.0	59	40.1114205	-88.2262388	0	Spectrum	0	0	0	0	0	0	0	0	0	0	0	0	0	0	0	0	0	0	0	0	0	0	0	0	0	2	0	0	1	1	2	2	1	2	1	1	1	0	0	1	1	0	0
D3S SGM105211	1508706097.0	22	40.1118254	-88.228441	0	Spectrum	0	0	0	0	0	0	0	0	0	0	0	0	0	0	0	0	0	0	0	1	0	0	1	0	0	0	0	1	1	0	0	0	0	0	1	0	0	0	0	0	0	0	0
D3S SGM105211	1508706098.0	24	40.1118254	-88.228441	0	Spectrum	0	0	0	0	0	0	0	0	0	0	0	0	0	0	0	0	0	0	0	1	0	1	0	1	0	0	0	1	2	0	0	0	0	0	0	0	0	0	0	0	0	2	0
D3S SGM104101	1508706099.0	74	40.1114237	-88.2262814	0	Spectrum	0	0	0	0	0	0	0	0	0	0	0	0	0	0	0	0	0	0	0	0	0	0	0	0	0	1	0	1	0	2	1	0	0	3	5	3	2	1	1	4	3	1	1
D3S SGM105211	1508706099.0	35	40.1118254	-88.228441	0	Spectrum	0	0	0	0	0	0	0	0	0	0	0	0	0	0	0	0	0	0	0	0	0	2	0	0	0	0	0	0	1	0	0	0	1	0	1	0	0	0	0	0	0	0	0
D3S SGM104101	1508706100.0	45	40.1114188	-88.2263422	0	Spectrum	0	0	0	0	0	0	0	0	0	0	0	0	0	0	0	0	0	0	0	0	0	0	0	0	0	0	0	0	1	2	1	0	0	0	1	1	1	0	1	2	1	2	0
D3S SGM105211	1508706100.0	33	40.1118254	-88.228441	0	Spectrum	0	0	0	0	0	0	0	0	0	0	0	0	0	0	0	0	0	0	0	0	0	0	0	1	0	1	1	0	0	0	1	0	0	1	1	1	0	0	1	0	0	0	1
D3S SGM104101	1508706101.0	63	40.1114188	-88.2263422	0	Spectrum	0	0	0	0	0	0	0	0	0	0	0	0	0	0	0	0	0	0	0	0	0	0	0	0	0	0	0	0	0	0	1	0	0	2	1	0	1	0	2	0	0	2	0
D3S SGM104101	1508706102.0	52	40.1114133	-88.2263949	0	Spectrum	0	0	0	0	0	0	0	0	0	0	0	0	0	0	0	0	0	0	0	0	0	0	0	0	0	0	1	0	2	1	2	0	1	0	0	0	2	1	3	1	1	1	0
D3S SGM105211	1508706102.0	18	40.1118254	-88.228441	0	Spectrum	0	0	0	0	0	0	0	0	0	0	0	0	0	0	0	0	0	0	0	0	0	0	0	0	0	0	0	0	0	0	0	0	2	0	0	0	0	0	1	0	0	0	0
D3S SGM105211	1508706103.0	21	40.1118254	-88.228441	0	Spectrum	0	0	0	0	0	0	0	0	0	0	0	0	0	0	0	0	0	0	0	0	0	1	0	0	0	0	2	0	0	0	0	0	2	0	0	0	0	0	0	0	1	0	0
D3S SGM104101	1508706103.0	56	40.111413	-88.2264183	0	Spectrum	0	0	0	0	0	0	0	0	0	0	0	0	0	0	0	0	0	0	0	0	0	0	0	0	0	0	0	1	0	1	0	0	0	1	3	2	0	2	1	1	2	0	0
D3S SGM105211	1508706104.0	21	40.1118254	-88.228441	0	Spectrum	0	0	0	0	0	0	0	0	0	0	0	0	0	0	0	0	0	0	2	0	0	0	0	1	0	0	1	0	0	0	1	0	0	0	1	0	0	0	0	1	1	0	0
D3S SGM104101	1508706104.0	72	40.1114129	-88.2264384	0	Spectrum	0	0	0	0	0	0	0	0	0	0	0	0	0	0	0	0	0	0	0	0	0	0	0	0	0	0	1	0	0	0	0	0	0	4	0	1	3	0	1	3	0	2	1
D3S SGM105211	1508706105.0	23	40.1118254	-88.228441	0	Spectrum	0	0	0	0	0	0	0	0	0	0	0	0	0	0	0	0	0	0	0	0	0	0	0	0	0	0	0	1	0	0	0	0	0	0	0	0	0	0	1	1	1	1	0
D3S SGM104101	1508706105.0	51	40.1114129	-88.2264384	0	Spectrum	0	0	0	0	0	0	0	0	0	0	0	0	0	0	0	0	0	0	0	0	0	0	0	0	0	1	0	1	0	0	1	1	2	0	0	1	1	0	1	0	4	0	1
D3S SGM104101	1508706106.0	67	40.1114141	-88.2264521	0	Spectrum	0	0	0	0	0	0	0	0	0	0	0	0	0	0	0	0	0	0	0	0	0	0	0	0	0	0	0	2	2	1	0	3	0	1	1	1	4	0	1	1	3	1	1
D3S SGM105211	1508706106.0	22	40.1118254	-88.228441	0	Spectrum	0	0	0	0	0	0	0	0	0	0	0	0	0	0	0	0	0	0	0	0	1	0	0	0	0	0	0	0	0	0	0	0	0	0	1	0	0	0	0	1	0	1	1
D3S SGM104101	1508706107.0	71	40.1114141	-88.2264521	0	Spectrum	0	0	0	0	0	0	0	0	0	0	0	0	0	0	0	0	0	0	0	0	0	0	0	0	0	2	0	0	1	2	1	2	0	0	2	1	3	3	0	1	3	6	0
D3S SGM105211	1508706107.0	31	40.1118254	-88.228441	0	Spectrum	0	0	0	0	0	0	0	0	0	0	0	0	0	0	0	0	0	0	1	0	0	0	0	0	0	0	0	1	0	1	0	1	0	0	1	0	0	0	1	0	1	0	0
D3S SGM104101	1508706108.0	58	40.1114163	-88.2264778	0	Spectrum	0	0	0	0	0	0	0	0	0	0	0	0	0	0	0	0	0	0	0	0	0	0	0	0	0	1	0	0	0	0	2	1	2	2	1	0	0	1	0	3	1	1	1
D3S SGM105211	1508706108.0	35	40.1118254	-88.228441	0	Spectrum	0	0	0	0	0	0	0	0	0	0	0	0	0	0	0	0	0	1	0	0	0	0	0	1	0	0	0	1	0	0	1	1	2	0	0	0	0	0	0	0	0	0	0
D3S SGM104101	1508706109.0	67	40.1114163	-88.2264778	0	Spectrum	0	0	0	0	0	0	0	0	0	0	0	0	0	0	0	0	0	0	0	0	0	0	0	0	0	1	1	0	2	2	2	1	0	2	2	1	0	1	1	4	1	1	1
D3S SGM105211	1508706109.0	32	40.1118254	-88.228441	0	Spectrum	0	0	0	0	0	0	0	0	0	0	0	0	0	0	0	0	0	0	0	0	0	1	0	0	0	0	0	2	0	0	0	3	0	0	0	0	0	1	1	0	0	1	0
D3S SGM104101	1508706110.0	44	40.1114318	-88.2265139	0	Spectrum	0	0	0	0	0	0	0	0	0	0	0	0	0	0	0	0	0	0	0	0	0	0	0	0	0	0	0	0	0	1	1	2	1	1	0	0	1	0	1	2	0	0	2
D3S SGM105211	1508706110.0	25	40.1118254	-88.228441	0	Spectrum	0	0	0	0	0	0	0	0	0	0	0	0	0	0	0	0	0	0	1	0	0	0	1	0	1	1	0	0	1	0	0	0	0	0	0	0	0	0	0	0	1	1	0
D3S SGM104101	1508706111.0	54	40.1114318	-88.2265139	0	Spectrum	0	0	0	0	0	0	0	0	0	0	0	0	0	0	0	0	0	0	0	0	0	0	0	0	0	1	1	2	1	0	3	3	0	1	2	3	1	0	1	0	2	0	0
D3S SGM105211	1508706111.0	23	40.1118254	-88.228441	0	Spectrum	0	0	0	0	0	0	0	0	0	0	0	0	0	0	0	0	0	0	0	0	0	0	1	0	0	0	0	0	0	0	0	0	0	1	1	0	2	0	0	1	0	0	0
D3S SGM105211	1508706112.0	28	40.1118254	-88.228441	0	Spectrum	0	0	0	0	0	0	0	0	0	0	0	0	0	0	0	0	0	0	0	0	0	0	0	0	0	0	0	0	0	0	0	2	0	0	1	0	0	0	0	0	0	0	0
D3S SGM104101	1508706112.0	44	40.1114462	-88.2265411	0	Spectrum	0	0	0	0	0	0	0	0	0	0	0	0	0	0	0	0	0	0	0	0	0	0	0	0	0	0	0	0	2	1	0	1	1	1	1	0	1	2	1	2	0	0	0
D3S SGM105211	1508706113.0	28	40.1118254	-88.228441	0	Spectrum	0	0	0	0	0	0	0	0	0	0	0	0	0	0	0	0	0	0	0	1	1	0	0	0	0	1	0	1	0	0	0	0	1	0	0	0	0	1	0	0	0	1	1
D3S SGM104101	1508706113.0	51	40.1114462	-88.2265411	0	Spectrum	0	0	0	0	0	0	0	0	0	0	0	0	0	0	0	0	0	0	0	0	0	0	0	0	0	0	1	0	1	0	0	2	0	1	1	1	2	2	0	0	0	1	0
D3S SGM105211	1508706114.0	34	40.1118254	-88.228441	0	Spectrum	0	0	0	0	0	0	0	0	0	0	0	0	0	0	0	0	0	0	0	1	0	1	0	1	1	0	0	0	1	0	0	1	0	0	0	2	0	1	0	0	1	0	0
D3S SGM104101	1508706114.0	67	40.1114571	-88.2265708	0	Spectrum	0	0	0	0	0	0	0	0	0	0	0	0	0	0	0	0	0	0	0	0	0	0	0	0	0	0	0	0	1	1	3	0	0	0	2	3	1	3	1	0	1	2	0
D3S SGM105211	1508706115.0	31	40.1118254	-88.228441	0	Spectrum	0	0	0	0	0	0	0	0	0	0	0	0	0	0	0	0	0	0	0	0	0	0	1	0	1	1	1	0	0	0	2	0	0	0	0	0	0	0	0	1	0	0	0
D3S SGM104101	1508706116.0	41	40.1114689	-88.2265921	0	Spectrum	0	0	0	0	0	0	0	0	0	0	0	0	0	0	0	0	0	0	0	0	0	0	0	0	0	0	1	2	0	2	0	0	0	2	1	0	1	1	0	0	0	0	1
D3S SGM105211	1508706116.0	36	40.1118254	-88.228441	0	Spectrum	0	0	0	0	0	0	0	0	0	0	0	0	0	0	0	0	0	0	1	0	0	0	0	0	0	0	0	0	1	0	0	1	0	0	1	0	2	0	0	0	2	1	3
D3S SGM104101	1508706117.0	45	40.1114689	-88.2265921	0	Spectrum	0	0	0	0	0	0	0	0	0	0	0	0	0	0	0	0	0	0	0	0	0	0	0	0	0	1	0	0	1	0	2	1	0	1	0	0	0	3	0	1	0	3	0
D3S SGM104101	1508706118.0	49	40.1114837	-88.2266086	0	Spectrum	0	0	0	0	0	0	0	0	0	0	0	0	0	0	0	0	0	0	0	0	0	0	0	0	0	0	0	2	0	1	0	1	2	1	2	2	2	1	0	0	0	0	1
D3S SGM105211	1508706118.0	31	40.1118254	-88.228441	0	Spectrum	0	0	0	0	0	0	0	0	0	0	0	0	0	0	0	0	0	0	0	0	0	0	0	0	0	0	0	0	0	1	0	0	0	1	0	1	0	0	0	0	0	0	0
D3S SGM104101	1508706119.0	48	40.1114837	-88.2266086	0	Spectrum	0	0	0	0	0	0	0	0	0	0	0	0	0	0	0	0	0	0	0	0	0	0	0	0	0	0	0	2	0	0	0	2	0	1	0	3	2	1	1	1	2	0	0
D3S SGM105211	1508706119.0	39	40.1118254	-88.228441	0	Spectrum	0	0	0	0	0	0	0	0	0	0	0	0	0	0	0	0	0	0	0	0	0	0	1	1	1	0	0	0	0	0	0	1	1	0	0	0	2	0	0	0	1	1	0
D3S SGM104101	1508706120.0	48	40.1115005	-88.2266358	0	Spectrum	0	0	0	0	0	0	0	0	0	0	0	0	0	0	0	0	0	0	0	0	0	0	0	0	0	0	0	0	0	2	1	1	2	1	0	1	1	1	0	1	2	1	1
D3S SGM105211	1508706120.0	30	40.1118254	-88.228441	0	Spectrum	0	0	0	0	0	0	0	0	0	0	0	0	0	0	0	0	0	0	0	0	0	0	0	0	0	0	1	0	1	0	0	0	0	1	0	0	0	0	1	0	0	1	0
D3S SGM104101	1508706121.0	47	40.1115005	-88.2266358	0	Spectrum	0	0	0	0	0	0	0	0	0	0	0	0	0	0	0	0	0	0	0	0	0	0	0	0	0	0	0	0	1	1	0	0	0	0	1	1	2	3	2	1	0	1	1
D3S SGM105211	1508706121.0	20	40.1118254	-88.228441	0	Spectrum	0	0	0	0	0	0	0	0	0	0	0	0	0	0	0	0	0	0	0	0	0	0	1	0	0	0	1	0	0	0	0	0	0	0	1	0	1	0	0	1	0	0	0
D3S SGM105211	1508706122.0	22	40.1118254	-88.228441	0	Spectrum	0	0	0	0	0	0	0	0	0	0	0	0	0	0	0	0	0	0	0	0	0	0	0	0	0	0	0	0	0	0	0	0	0	1	0	0	2	0	2	0	1	0	1
D3S SGM104101	1508706122.0	56	40.1115116	-88.2266684	0	Spectrum	0	0	0	0	0	0	0	0	0	0	0	0	0	0	0	0	0	0	0	0	0	0	0	0	0	0	0	0	0	1	2	1	0	0	1	1	2	0	1	0	1	0	3
D3S SGM105211	1508706123.0	29	40.1118254	-88.228441	0	Spectrum	0	0	0	0	0	0	0	0	0	0	0	0	0	0	0	0	0	0	0	0	0	0	1	0	0	0	0	0	0	0	1	0	1	1	0	1	0	0	0	0	0	0	0
D3S SGM104101	1508706123.0	43	40.1115152	-88.226687	0	Spectrum	0	0	0	0	0	0	0	0	0	0	0	0	0	0	0	0	0	0	0	0	0	0	0	0	0	0	0	1	1	0	0	2	0	0	2	1	0	0	2	2	0	1	1
D3S SGM105211	1508706124.0	29	40.1118254	-88.228441	0	Spectrum	0	0	0	0	0	0	0	0	0	0	0	0	0	0	0	0	0	0	0	0	0	0	0	0	0	0	1	0	0	1	0	0	0	0	1	1	0	0	0	0	0	1	1
D3S SGM104101	1508706124.0	58	40.1115152	-88.226687	0	Spectrum	0	0	0	0	0	0	0	0	0	0	0	0	0	0	0	0	0	0	0	0	0	0	0	0	0	0	0	0	0	0	1	2	1	0	1	0	0	1	0	0	4	0	1
D3S SGM104101	1508706125.0	66	40.1115194	-88.2267225	0	Spectrum	0	0	0	0	0	0	0	0	0	0	0	0	0	0	0	0	0	0	0	0	0	0	0	0	0	0	2	0	2	0	0	0	1	1	1	3	0	2	1	2	4	3	1
D3S SGM105211	1508706125.0	25	40.1118254	-88.228441	0	Spectrum	0	0	0	0	0	0	0	0	0	0	0	0	0	0	0	0	0	0	0	0	0	0	0	0	0	0	1	0	0	2	0	0	0	1	0	0	0	0	1	0	0	0	0
D3S SGM104101	1508706126.0	38	40.11152	-88.2267428	0	Spectrum	0	0	0	0	0	0	0	0	0	0	0	0	0	0	0	0	0	0	0	0	0	0	0	0	0	0	0	1	1	0	0	0	3	2	0	1	1	1	0	0	0	0	0
D3S SGM105211	1508706126.0	28	40.1118254	-88.228441	0	Spectrum	0	0	0	0	0	0	0	0	0	0	0	0	0	0	0	0	0	0	0	0	0	0	0	0	0	0	0	1	1	0	1	0	0	0	1	0	0	0	0	0	0	0	2
D3S SGM104101	1508706127.0	57	40.11152	-88.2267428	0	Spectrum	0	0	0	0	0	0	0	0	0	0	0	0	0	0	0	0	0	0	0	0	0	0	0	0	0	1	1	1	0	1	1	3	0	1	0	0	0	0	2	2	0	1	0
D3S SGM105211	1508706127.0	27	40.1118254	-88.228441	0	Spectrum	0	0	0	0	0	0	0	0	0	0	0	0	0	0	0	0	0	0	0	0	0	0	0	1	2	0	0	0	0	0	0	0	0	0	0	0	0	0	0	0	0	1	0
D3S SGM104101	1508706128.0	43	40.1115207	-88.2267813	0	Spectrum	0	0	0	0	0	0	0	0	0	0	0	0	0	0	0	0	0	0	0	0	0	0	0	0	0	0	1	0	0	2	3	0	0	2	0	0	0	1	0	0	0	1	1
D3S SGM105211	1508706128.0	28	40.1118254	-88.228441	0	Spectrum	0	0	0	0	0	0	0	0	0	0	0	0	0	0	0	0	0	0	0	0	0	0	0	0	0	0	0	0	0	2	0	0	0	1	0	0	0	0	2	1	0	0	1
D3S SGM104101	1508706129.0	48	40.1115207	-88.2267813	0	Spectrum	0	0	0	0	0	0	0	0	0	0	0	0	0	0	0	0	0	0	0	0	0	0	0	0	0	0	0	1	1	0	1	0	2	2	1	0	1	3	0	0	1	0	2
D3S SGM105211	1508706129.0	26	40.1118254	-88.228441	0	Spectrum	0	0	0	0	0	0	0	0	0	0	0	0	0	0	0	0	0	0	0	0	0	0	0	0	0	0	0	1	0	0	0	0	0	0	0	0	0	0	0	1	1	0	0
D3S SGM104101	1508706130.0	68	40.1115252	-88.2268227	0	Spectrum	0	0	0	0	0	0	0	0	0	0	0	0	0	0	0	0	0	0	0	0	0	0	0	0	0	0	1	0	0	1	1	0	1	3	0	3	1	0	4	3	0	2	3
D3S SGM105211	1508706130.0	25	40.1118254	-88.228441	0	Spectrum	0	0	0	0	0	0	0	0	0	0	0	0	0	0	0	0	0	0	0	0	0	1	0	0	1	0	0	0	0	2	2	0	0	0	0	1	0	1	0	0	1	0	0
D3S SGM104101	1508706131.0	47	40.1115285	-88.2268458	0	Spectrum	0	0	0	0	0	0	0	0	0	0	0	0	0	0	0	0	0	0	0	0	0	0	0	0	0	0	0	1	1	0	0	1	1	0	2	1	4	0	2	0	0	2	0
D3S SGM105211	1508706131.0	28	40.1118254	-88.228441	0	Spectrum	0	0	0	0	0	0	0	0	0	0	0	0	0	0	0	0	0	0	0	0	0	2	0	0	3	1	0	1	1	0	0	0	0	2	0	0	1	0	0	1	0	0	1
D3S SGM105211	1508706132.0	27	40.1118254	-88.228441	0	Spectrum	0	0	0	0	0	0	0	0	0	0	0	0	0	0	0	0	0	0	0	0	0	2	0	0	0	1	1	0	0	0	0	1	0	1	2	0	0	0	0	0	0	0	0
D3S SGM104101	1508706132.0	46	40.1115361	-88.2268885	0	Spectrum	0	0	0	0	0	0	0	0	0	0	0	0	0	0	0	0	0	0	0	0	0	0	0	0	0	0	2	2	1	1	0	1	3	1	1	1	0	1	0	2	0	1	0
D3S SGM105211	1508706133.0	21	40.1118254	-88.228441	0	Spectrum	0	0	0	0	0	0	0	0	0	0	0	0	0	0	0	0	0	0	0	0	0	0	0	1	0	0	0	0	0	0	0	1	0	0	0	1	0	1	1	0	1	0	0
D3S SGM104101	1508706134.0	39	40.1115398	-88.22691	0	Spectrum	0	0	0	0	0	0	0	0	0	0	0	0	0	0	0	0	0	0	0	0	0	0	0	0	0	1	0	1	0	1	0	1	1	2	1	0	0	1	2	1	1	0	0
D3S SGM105211	1508706135.0	30	40.1118254	-88.228441	0	Spectrum	0	0	0	0	0	0	0	0	0	0	0	0	0	0	0	0	0	0	1	0	0	0	0	1	1	1	0	0	0	1	1	0	1	0	1	1	1	0	0	0	0	0	0
D3S SGM104101	1508706135.0	46	40.1115432	-88.2269312	0	Spectrum	0	0	0	0	0	0	0	0	0	0	0	0	0	0	0	0	0	0	0	0	0	0	0	0	0	1	0	3	1	1	0	3	0	0	1	0	0	1	1	0	0	0	0
D3S SGM104101	1508706136.0	50	40.1115432	-88.2269312	0	Spectrum	0	0	0	0	0	0	0	0	0	0	0	0	0	0	0	0	0	0	0	0	0	0	0	0	0	0	0	1	0	2	0	1	2	0	1	0	0	1	1	2	5	1	5
D3S SGM105211	1508706136.0	17	40.1118254	-88.228441	0	Spectrum	0	0	0	0	0	0	0	0	0	0	0	0	0	0	0	0	0	0	0	0	0	1	0	0	0	1	0	1	0	2	0	0	0	0	0	0	0	0	0	0	0	0	1
D3S SGM104101	1508706137.0	50	40.1115481	-88.2269746	0	Spectrum	0	0	0	0	0	0	0	0	0	0	0	0	0	0	0	0	0	0	0	0	0	0	0	0	0	0	1	2	0	1	0	2	1	1	0	1	0	0	0	3	3	0	0
D3S SGM105211	1508706137.0	24	40.1118254	-88.228441	0	Spectrum	0	0	0	0	0	0	0	0	0	0	0	0	0	0	0	0	0	0	0	0	0	0	0	1	1	0	1	1	1	0	1	0	1	0	0	0	0	0	0	0	0	0	0
D3S SGM104101	1508706138.0	41	40.1115481	-88.2269746	0	Spectrum	0	0	0	0	0	0	0	0	0	0	0	0	0	0	0	0	0	0	0	0	0	0	0	0	0	1	0	1	1	1	0	1	1	2	0	2	2	2	2	1	0	2	0
D3S SGM105211	1508706138.0	32	40.1118254	-88.228441	0	Spectrum	0	0	0	0	0	0	0	0	0	0	0	0	0	0	0	0	0	0	0	0	0	1	0	0	0	2	1	0	0	0	0	0	1	0	0	0	1	0	0	1	0	1	0
D3S SGM104101	1508706139.0	57	40.1115521	-88.2270148	0	Spectrum	0	0	0	0	0	0	0	0	0	0	0	0	0	0	0	0	0	0	0	0	0	0	0	0	0	0	1	1	0	0	2	1	1	2	1	1	2	1	3	4	1	0	0
D3S SGM105211	1508706139.0	29	40.1118254	-88.228441	0	Spectrum	0	0	0	0	0	0	0	0	0	0	0	0	0	0	0	0	0	0	0	1	0	0	1	0	0	0	0	0	1	0	0	0	0	0	0	0	0	0	0	0	0	0	0
D3S SGM104101	1508706140.0	48	40.1115527	-88.2270332	0	Spectrum	0	0	0	0	0	0	0	0	0	0	0	0	0	0	0	0	0	0	0	0	0	0	0	0	0	0	0	0	0	0	2	1	2	3	1	0	0	0	3	1	1	1	1
D3S SGM105211	1508706140.0	28	40.1118254	-88.228441	0	Spectrum	0	0	0	0	0	0	0	0	0	0	0	0	0	0	0	0	0	0	0	0	0	1	0	1	0	0	1	0	0	0	0	1	0	0	2	1	0	1	1	0	0	0	0
D3S SGM104101	1508706141.0	53	40.1115527	-88.2270332	0	Spectrum	0	0	0	0	0	0	0	0	0	0	0	0	0	0	0	0	0	0	0	0	0	0	0	0	0	0	0	2	0	3	1	0	0	2	3	1	0	3	0	2	2	2	0
D3S SGM105211	1508706141.0	23	40.1118254	-88.228441	0	Spectrum	0	0	0	0	0	0	0	0	0	0	0	0	0	0	0	0	0	0	0	0	0	0	1	0	0	0	2	1	0	0	1	0	0	0	0	1	0	0	0	0	0	0	0
D3S SGM105211	1508706142.0	19	40.1118254	-88.228441	0	Spectrum	0	0	0	0	0	0	0	0	0	0	0	0	0	0	0	0	0	0	0	0	0	0	1	0	0	0	0	0	2	1	0	0	1	0	1	0	0	0	0	0	1	0	1
D3S SGM104101	1508706142.0	56	40.111555	-88.2270698	0	Spectrum	0	0	0	0	0	0	0	0	0	0	0	0	0	0	0	0	0	0	0	0	0	0	0	0	0	1	0	0	0	2	1	0	0	0	6	1	2	0	2	1	0	2	2
D3S SGM105211	1508706143.0	30	40.1118254	-88.228441	0	Spectrum	0	0	0	0	0	0	0	0	0	0	0	0	0	0	0	0	0	0	0	0	0	0	1	0	0	0	0	0	0	0	2	0	0	0	0	0	1	0	1	0	0	0	1
D3S SGM104101	1508706143.0	57	40.1115567	-88.2270858	0	Spectrum	0	0	0	0	0	0	0	0	0	0	0	0	0	0	0	0	0	0	0	0	0	0	0	0	0	2	4	1	1	1	0	1	2	2	1	0	0	0	0	0	0	0	0
D3S SGM105211	1508706144.0	22	40.1118254	-88.228441	0	Spectrum	0	0	0	0	0	0	0	0	0	0	0	0	0	0	0	0	0	0	0	0	0	1	0	0	0	1	0	0	0	0	0	0	0	0	1	0	0	0	0	0	0	0	1
D3S SGM104101	1508706144.0	39	40.1115581	-88.2271021	0	Spectrum	0	0	0	0	0	0	0	0	0	0	0	0	0	0	0	0	0	0	0	0	0	0	0	0	0	0	0	2	0	0	0	0	1	0	2	1	1	1	3	0	0	0	0
D3S SGM104101	1508706145.0	59	40.1115581	-88.2271021	0	Spectrum	0	0	0	0	0	0	0	0	0	0	0	0	0	0	0	0	0	0	0	0	0	0	0	0	0	1	0	1	1	1	2	3	0	3	3	2	0	2	1	0	0	0	2
D3S SGM105211	1508706145.0	30	40.1118254	-88.228441	0	Spectrum	0	0	0	0	0	0	0	0	0	0	0	0	0	0	0	0	0	0	0	0	0	0	0	0	0	0	2	0	0	0	0	2	1	0	0	0	0	0	0	0	0	0	1
D3S SGM104101	1508706146.0	55	40.1115604	-88.227139	0	Spectrum	0	0	0	0	0	0	0	0	0	0	0	0	0	0	0	0	0	0	0	0	0	0	0	0	0	0	1	0	0	0	2	1	1	1	2	3	2	1	2	0	0	2	1
D3S SGM105211	1508706146.0	24	40.1118254	-88.228441	0	Spectrum	0	0	0	0	0	0	0	0	0	0	0	0	0	0	0	0	0	1	0	0	0	0	0	0	0	0	0	0	0	1	0	1	0	0	0	0	0	1	0	0	0	0	0
D3S SGM104101	1508706147.0	58	40.1115607	-88.2271592	0	Spectrum	0	0	0	0	0	0	0	0	0	0	0	0	0	0	0	0	0	0	0	0	0	0	0	0	0	0	1	0	3	1	0	1	2	1	1	3	0	0	1	3	0	1	0
D3S SGM105211	1508706147.0	21	40.1118254	-88.228441	0	Spectrum	0	0	0	0	0	0	0	0	0	0	0	0	0	0	0	0	0	0	0	0	0	0	0	0	0	0	0	0	0	0	0	0	0	0	0	1	0	1	0	0	0	0	0
D3S SGM104101	1508706148.0	63	40.1115581	-88.2272012	0	Spectrum	0	0	0	0	0	0	0	0	0	0	0	0	0	0	0	0	0	0	0	0	0	0	0	0	0	0	0	1	0	0	2	1	1	4	3	0	2	1	1	2	2	1	3
D3S SGM105211	1508706148.0	34	40.1118254	-88.228441	0	Spectrum	0	0	0	0	0	0	0	0	0	0	0	0	0	0	0	0	0	0	0	0	0	1	0	0	0	0	0	0	1	2	0	1	0	0	1	0	0	0	2	1	1	0	1
D3S SGM105211	1508706149.0	24	40.1118254	-88.228441	0	Spectrum	0	0	0	0	0	0	0	0	0	0	0	0	0	0	0	0	0	0	0	0	0	0	0	0	0	0	0	1	0	0	0	0	0	2	0	0	2	0	0	2	0	0	0
D3S SGM104101	1508706150.0	68	40.1115581	-88.2272012	0	Spectrum	0	0	0	0	0	0	0	0	0	0	0	0	0	0	0	0	0	0	0	0	0	0	0	0	0	1	4	1	0	1	1	0	2	2	0	2	1	3	1	1	0	1	1
D3S SGM104101	1508706151.0	70	40.1115547	-88.2272394	0	Spectrum	0	0	0	0	0	0	0	0	0	0	0	0	0	0	0	0	0	0	0	0	0	0	0	0	0	1	0	0	1	0	3	0	1	0	2	2	1	0	0	2	1	4	1
D3S SGM105211	1508706151.0	20	40.1118254	-88.228441	0	Spectrum	0	0	0	0	0	0	0	0	0	0	0	0	0	0	0	0	0	0	0	0	0	0	1	1	0	0	0	0	0	0	1	0	0	1	1	0	0	1	0	0	0	0	1
D3S SGM104101	1508706152.0	70	40.1115547	-88.2272394	0	Spectrum	0	0	0	0	0	0	0	0	0	0	0	0	0	0	0	0	0	0	0	0	0	0	0	0	0	1	0	2	0	1	3	1	0	0	0	0	0	2	1	3	2	1	0
D3S SGM105211	1508706152.0	16	40.1118254	-88.228441	0	Spectrum	0	0	0	0	0	0	0	0	0	0	0	0	0	0	0	0	0	0	0	0	0	0	0	0	0	0	0	0	0	0	1	1	0	1	0	0	0	0	0	0	0	0	2
D3S SGM105211	1508706153.0	21	40.1118254	-88.228441	0	Spectrum	0	0	0	0	0	0	0	0	0	0	0	0	0	0	0	0	0	0	0	1	0	1	0	0	0	0	1	0	0	0	0	0	0	0	0	0	0	0	1	2	0	0	0
D3S SGM105211	1508706154.0	26	40.1118254	-88.228441	0	Spectrum	0	0	0	0	0	0	0	0	0	0	0	0	0	0	0	0	0	0	0	1	0	0	0	0	0	0	0	1	1	0	0	1	0	0	1	0	1	0	0	1	1	0	0
D3S SGM104101	1508706153.0	56	40.1115495	-88.2272791	0	Spectrum	0	0	0	0	0	0	0	0	0	0	0	0	0	0	0	0	0	0	0	0	0	0	0	0	0	0	0	2	0	1	1	1	0	2	1	0	0	0	2	2	0	1	2
D3S SGM104101	1508706154.0	57	40.1115454	-88.2272973	0	Spectrum	0	0	0	0	0	0	0	0	0	0	0	0	0	0	0	0	0	0	0	0	0	0	0	0	0	0	1	0	0	2	0	2	1	2	0	1	3	0	1	1	0	0	1
D3S SGM104101	1508706155.0	51	40.1115408	-88.2273147	0	Spectrum	0	0	0	0	0	0	0	0	0	0	0	0	0	0	0	0	0	0	0	0	0	0	0	0	0	0	2	0	0	1	0	0	0	0	3	1	0	0	3	1	2	1	2
D3S SGM105211	1508706155.0	19	40.1118254	-88.228441	0	Spectrum	0	0	0	0	0	0	0	0	0	0	0	0	0	0	0	0	0	0	0	0	0	0	0	0	0	0	1	0	0	0	0	1	0	1	1	0	1	1	0	0	0	0	0
D3S SGM104101	1508706156.0	51	40.1115408	-88.2273147	0	Spectrum	0	0	0	0	0	0	0	0	0	0	0	0	0	0	0	0	0	0	0	0	0	0	0	0	0	0	0	0	3	1	3	2	2	0	7	1	2	1	2	1	0	1	1
D3S SGM105211	1508706156.0	20	40.1118254	-88.228441	0	Spectrum	0	0	0	0	0	0	0	0	0	0	0	0	0	0	0	0	0	0	0	0	0	0	0	0	0	0	0	0	0	1	0	0	0	0	0	0	1	1	0	1	0	0	0
D3S SGM104101	1508706157.0	58	40.1115318	-88.2273474	0	Spectrum	0	0	0	0	0	0	0	0	0	0	0	0	0	0	0	0	0	0	0	0	0	0	0	0	0	0	0	1	1	2	1	2	1	0	2	0	1	0	1	0	0	1	0
D3S SGM105211	1508706157.0	30	40.1118254	-88.228441	0	Spectrum	0	0	0	0	0	0	0	0	0	0	0	0	0	0	0	0	0	0	0	0	0	0	0	0	2	0	0	0	0	0	0	0	1	0	1	0	0	0	0	0	2	0	0
D3S SGM104101	1508706158.0	55	40.1115318	-88.2273474	0	Spectrum	0	0	0	0	0	0	0	0	0	0	0	0	0	0	0	0	0	0	0	0	0	0	0	0	0	0	1	0	1	1	1	1	1	1	1	2	1	1	0	1	1	0	0
D3S SGM105211	1508706158.0	34	40.1118254	-88.228441	0	Spectrum	0	0	0	0	0	0	0	0	0	0	0	0	0	0	0	0	0	0	0	0	0	0	0	0	1	0	0	1	0	0	0	0	1	0	0	0	0	0	0	0	2	0	1
D3S SGM104101	1508706159.0	52	40.1115259	-88.2273767	0	Spectrum	0	0	0	0	0	0	0	0	0	0	0	0	0	0	0	0	0	0	0	0	0	0	0	0	0	0	0	0	1	0	2	2	0	4	1	0	1	0	2	0	1	2	0
D3S SGM105211	1508706159.0	27	40.1118254	-88.228441	0	Spectrum	0	0	0	0	0	0	0	0	0	0	0	0	0	0	0	0	0	0	0	0	0	0	1	0	0	0	0	0	0	0	0	1	1	0	2	0	0	0	0	0	0	0	1
D3S SGM104101	1508706160.0	52	40.1115259	-88.2273767	0	Spectrum	0	0	0	0	0	0	0	0	0	0	0	0	0	0	0	0	0	0	0	0	0	0	0	0	0	0	0	0	1	2	2	0	2	1	0	0	0	3	0	0	2	0	2
D3S SGM105211	1508706160.0	27	40.1118254	-88.228441	0	Spectrum	0	0	0	0	0	0	0	0	0	0	0	0	0	0	0	0	0	0	0	0	0	1	0	2	0	0	0	0	0	0	0	1	1	0	0	1	1	0	0	0	0	0	0
D3S SGM104101	1508706161.0	50	40.1115192	-88.2274019	0	Spectrum	0	0	0	0	0	0	0	0	0	0	0	0	0	0	0	0	0	0	0	0	0	0	0	0	0	0	0	0	0	1	2	2	0	1	0	0	1	0	1	1	0	2	0
D3S SGM105211	1508706161.0	23	40.1118254	-88.228441	0	Spectrum	0	0	0	0	0	0	0	0	0	0	0	0	0	0	0	0	0	0	0	0	0	0	0	1	0	1	1	0	1	1	0	0	0	0	1	0	0	0	0	0	0	1	0
D3S SGM105211	1508706162.0	31	40.1118254	-88.228441	0	Spectrum	0	0	0	0	0	0	0	0	0	0	0	0	0	0	0	0	0	1	0	0	0	0	0	1	1	1	0	0	1	0	0	0	2	0	1	0	0	0	0	0	2	0	0
D3S SGM104101	1508706162.0	47	40.1115192	-88.2274019	0	Spectrum	0	0	0	0	0	0	0	0	0	0	0	0	0	0	0	0	0	0	0	0	0	0	0	0	0	0	0	0	3	0	0	2	1	1	1	0	2	0	1	0	1	0	0
D3S SGM105211	1508706163.0	28	40.1118254	-88.228441	0	Spectrum	0	0	0	0	0	0	0	0	0	0	0	0	0	0	0	0	0	0	0	0	0	0	0	0	0	2	1	0	1	1	1	1	0	0	0	0	1	0	0	1	0	0	0
D3S SGM104101	1508706163.0	43	40.1115143	-88.2274327	0	Spectrum	0	0	0	0	0	0	0	0	0	0	0	0	0	0	0	0	0	0	0	0	0	0	0	0	0	0	0	0	0	0	0	1	1	0	0	0	0	0	0	1	1	1	1
D3S SGM105211	1508706164.0	24	40.1118254	-88.228441	0	Spectrum	0	0	0	0	0	0	0	0	0	0	0	0	0	0	0	0	0	0	0	0	0	0	0	0	0	1	0	1	0	0	1	0	1	0	0	1	0	0	0	0	0	0	0
D3S SGM104101	1508706164.0	62	40.1115121	-88.2274469	0	Spectrum	0	0	0	0	0	0	0	0	0	0	0	0	0	0	0	0	0	0	0	0	0	0	0	0	0	1	1	2	0	2	1	0	0	0	2	0	0	1	0	2	0	3	0
D3S SGM104101	1508706165.0	44	40.1115018	-88.2274735	0	Spectrum	0	0	0	0	0	0	0	0	0	0	0	0	0	0	0	0	0	0	0	0	0	0	0	0	0	0	0	0	1	1	0	2	0	0	0	0	3	0	2	0	2	1	1
D3S SGM105211	1508706165.0	23	40.1118254	-88.228441	0	Spectrum	0	0	0	0	0	0	0	0	0	0	0	0	0	0	0	0	0	0	0	0	0	0	0	0	0	0	1	0	0	0	0	0	0	1	0	0	0	1	0	0	0	1	0
D3S SGM104101	1508706167.0	54	40.1114948	-88.2274873	0	Spectrum	0	0	0	0	0	0	0	0	0	0	0	0	0	0	0	0	0	0	0	0	0	0	0	0	0	0	1	0	0	0	0	2	1	0	0	2	0	2	3	1	1	0	1
D3S SGM105211	1508706167.0	23	40.1118254	-88.228441	0	Spectrum	0	0	0	0	0	0	0	0	0	0	0	0	0	0	0	0	0	0	1	0	0	0	0	0	0	0	0	0	0	0	0	1	0	0	1	1	1	1	0	0	0	0	0
D3S SGM104101	1508706168.0	60	40.1114948	-88.2274873	0	Spectrum	0	0	0	0	0	0	0	0	0	0	0	0	0	0	0	0	0	0	0	0	0	0	0	0	0	0	1	0	1	2	0	0	1	3	0	2	2	1	1	1	4	1	1
D3S SGM105211	1508706168.0	28	40.1118254	-88.228441	0	Spectrum	0	0	0	0	0	0	0	0	0	0	0	0	0	0	0	0	0	0	0	0	0	2	0	0	2	0	1	0	1	0	0	0	0	0	0	2	1	0	1	0	0	0	0
D3S SGM104101	1508706169.0	57	40.111483	-88.227521	0	Spectrum	0	0	0	0	0	0	0	0	0	0	0	0	0	0	0	0	0	0	0	0	0	0	0	0	0	1	0	0	1	1	0	1	0	3	1	1	1	0	3	0	1	0	1
D3S SGM105211	1508706169.0	35	40.1118254	-88.228441	0	Spectrum	0	0	0	0	0	0	0	0	0	0	0	0	0	0	0	0	0	0	1	1	0	1	1	0	0	0	0	0	0	0	0	0	0	0	0	1	1	0	1	0	1	0	0
D3S SGM104101	1508706170.0	61	40.111483	-88.227521	0	Spectrum	0	0	0	0	0	0	0	0	0	0	0	0	0	0	0	0	0	0	0	0	0	0	0	0	0	0	0	3	0	0	1	0	0	1	0	0	0	3	1	1	0	0	2
D3S SGM105211	1508706170.0	23	40.1118254	-88.228441	0	Spectrum	0	0	0	0	0	0	0	0	0	0	0	0	0	0	0	0	0	0	0	0	0	1	0	1	0	0	0	1	0	0	1	2	0	0	0	0	0	0	0	0	1	0	0
D3S SGM104101	1508706171.0	53	40.1114789	-88.2275558	0	Spectrum	0	0	0	0	0	0	0	0	0	0	0	0	0	0	0	0	0	0	0	0	0	0	0	0	0	2	0	1	0	2	1	2	1	0	1	2	0	0	2	1	3	1	0
D3S SGM105211	1508706171.0	26	40.1118254	-88.228441	0	Spectrum	0	0	0	0	0	0	0	0	0	0	0	0	0	0	0	0	0	0	0	0	0	0	0	1	0	1	0	0	0	0	1	1	1	0	1	2	0	1	0	0	0	0	0
D3S SGM104101	1508706172.0	48	40.1114789	-88.2275558	0	Spectrum	0	0	0	0	0	0	0	0	0	0	0	0	0	0	0	0	0	0	0	0	0	0	0	0	0	0	0	0	0	0	1	1	0	1	5	1	3	0	2	0	1	1	0
D3S SGM105211	1508706172.0	30	40.1118254	-88.228441	0	Spectrum	0	0	0	0	0	0	0	0	0	0	0	0	0	0	0	0	0	0	0	0	0	0	0	0	0	1	2	1	0	0	0	0	1	1	0	0	2	0	0	2	1	0	0
D3S SGM105211	1508706173.0	26	40.1118254	-88.228441	0	Spectrum	0	0	0	0	0	0	0	0	0	0	0	0	0	0	0	0	0	0	0	0	0	0	1	0	0	1	0	0	0	0	0	0	1	0	0	0	2	0	0	1	1	0	0
D3S SGM104101	1508706173.0	54	40.1114793	-88.2275871	0	Spectrum	0	0	0	0	0	0	0	0	0	0	0	0	0	0	0	0	0	0	0	0	0	0	0	0	0	0	1	0	0	0	0	0	0	1	1	2	2	0	2	0	2	1	2
D3S SGM105211	1508706174.0	25	40.1118254	-88.228441	0	Spectrum	0	0	0	0	0	0	0	0	0	0	0	0	0	0	0	0	0	0	0	0	0	0	0	0	0	0	0	0	0	0	1	0	0	0	1	0	2	0	0	0	1	1	1
D3S SGM104101	1508706174.0	47	40.1114795	-88.2276087	0	Spectrum	0	0	0	0	0	0	0	0	0	0	0	0	0	0	0	0	0	0	0	0	0	0	0	0	0	0	1	0	0	0	0	2	1	0	0	1	2	1	0	1	0	1	1
D3S SGM104101	1508706175.0	57	40.1114794	-88.2276292	0	Spectrum	0	0	0	0	0	0	0	0	0	0	0	0	0	0	0	0	0	0	0	0	0	0	0	0	0	0	0	1	1	2	2	0	3	0	0	0	0	1	2	1	1	1	1
D3S SGM105211	1508706175.0	26	40.1118254	-88.228441	0	Spectrum	0	0	0	0	0	0	0	0	0	0	0	0	0	0	0	0	0	0	0	1	0	0	1	0	0	1	0	2	0	1	0	0	2	0	0	0	1	0	0	0	1	0	0
D3S SGM104101	1508706176.0	43	40.1114797	-88.2276465	0	Spectrum	0	0	0	0	0	0	0	0	0	0	0	0	0	0	0	0	0	0	0	0	0	0	0	0	0	1	0	0	0	2	1	1	1	2	1	2	1	1	1	1	0	1	0
D3S SGM105211	1508706176.0	26	40.1118254	-88.228441	0	Spectrum	0	0	0	0	0	0	0	0	0	0	0	0	0	0	0	0	0	0	1	0	0	0	0	1	0	0	0	2	0	2	0	0	1	0	1	0	0	0	0	0	0	0	0
D3S SGM104101	1508706177.0	41	40.1114797	-88.2276465	0	Spectrum	0	0	0	0	0	0	0	0	0	0	0	0	0	0	0	0	0	0	0	0	0	0	0	0	0	2	1	1	1	2	2	0	0	1	0	3	0	1	1	1	1	0	0
D3S SGM105211	1508706177.0	30	40.1118254	-88.228441	0	Spectrum	0	0	0	0	0	0	0	0	0	0	0	0	0	0	0	0	0	0	0	0	0	0	1	0	0	1	0	0	0	0	0	0	0	0	0	0	0	0	0	1	0	0	0
D3S SGM104101	1508706178.0	44	40.1114801	-88.2276857	0	Spectrum	0	0	0	0	0	0	0	0	0	0	0	0	0	0	0	0	0	0	0	0	0	0	0	0	0	0	0	0	1	1	0	2	0	0	3	2	1	0	1	0	0	1	0
D3S SGM105211	1508706178.0	32	40.1118254	-88.228441	0	Spectrum	0	0	0	0	0	0	0	0	0	0	0	0	0	0	0	0	0	0	0	0	0	0	1	0	0	0	0	1	1	1	0	1	0	1	0	0	0	0	0	0	0	0	0
D3S SGM104101	1508706179.0	54	40.1114805	-88.2277066	0	Spectrum	0	0	0	0	0	0	0	0	0	0	0	0	0	0	0	0	0	0	0	0	0	0	0	0	0	0	0	1	1	1	0	1	0	1	2	2	3	2	1	0	1	2	0
D3S SGM105211	1508706179.0	33	40.1118254	-88.228441	0	Spectrum	0	0	0	0	0	0	0	0	0	0	0	0	0	0	0	0	0	0	0	0	0	0	0	0	0	1	0	4	1	1	1	0	0	1	0	0	1	1	1	0	1	0	0
D3S SGM104101	1508706180.0	45	40.1114818	-88.2277269	0	Spectrum	0	0	0	0	0	0	0	0	0	0	0	0	0	0	0	0	0	0	0	0	0	0	0	0	0	0	0	0	0	0	2	0	0	0	1	0	1	0	1	1	2	2	1
D3S SGM105211	1508706180.0	22	40.1118254	-88.228441	0	Spectrum	0	0	0	0	0	0	0	0	0	0	0	0	0	0	0	0	0	0	0	0	0	0	0	1	0	0	1	0	0	0	1	1	1	1	0	0	0	0	0	1	1	0	1
D3S SGM104101	1508706181.0	46	40.1114818	-88.2277269	0	Spectrum	0	0	0	0	0	0	0	0	0	0	0	0	0	0	0	0	0	0	0	0	0	0	0	0	0	0	0	1	0	0	1	0	2	0	2	2	1	1	2	1	2	2	0
D3S SGM105211	1508706181.0	24	40.1118254	-88.228441	0	Spectrum	0	0	0	0	0	0	0	0	0	0	0	0	0	0	0	0	0	0	0	0	0	0	0	0	0	0	1	0	0	0	0	1	0	0	0	0	1	0	1	0	1	0	1
D3S SGM104101	1508706182.0	44	40.1114807	-88.2277635	0	Spectrum	0	0	0	0	0	0	0	0	0	0	0	0	0	0	0	0	0	0	0	0	0	0	0	0	0	2	0	1	0	1	1	0	0	3	1	2	2	0	0	0	0	0	2
D3S SGM105211	1508706183.0	32	40.1118254	-88.228441	0	Spectrum	0	0	0	0	0	0	0	0	0	0	0	0	0	0	0	0	0	0	0	0	0	0	1	0	0	0	0	0	0	1	0	0	2	0	0	0	2	0	0	1	0	1	0
D3S SGM104101	1508706183.0	55	40.1114788	-88.2277814	0	Spectrum	0	0	0	0	0	0	0	0	0	0	0	0	0	0	0	0	0	0	0	0	0	0	0	0	0	0	0	0	0	0	1	0	1	0	3	3	2	2	3	1	0	1	0
D3S SGM105211	1508706184.0	26	40.1118254	-88.228441	0	Spectrum	0	0	0	0	0	0	0	0	0	0	0	0	0	0	0	0	0	1	0	0	0	0	0	0	0	1	1	1	0	0	1	1	0	1	1	0	0	0	0	0	0	0	0
D3S SGM104101	1508706184.0	57	40.1114764	-88.2278004	0	Spectrum	0	0	0	0	0	0	0	0	0	0	0	0	0	0	0	0	0	0	0	0	0	0	0	0	0	0	0	0	1	0	0	0	2	0	1	3	0	1	0	1	3	0	1
D3S SGM105211	1508706185.0	27	40.1118254	-88.228441	0	Spectrum	0	0	0	0	0	0	0	0	0	0	0	0	0	0	0	0	0	0	0	0	0	0	0	0	0	0	0	0	0	1	1	0	0	2	0	0	0	0	0	1	1	1	0
D3S SGM104101	1508706185.0	63	40.1114764	-88.2278004	0	Spectrum	0	0	0	0	0	0	0	0	0	0	0	0	0	0	0	0	0	0	0	0	0	0	0	0	0	1	0	0	1	0	2	0	1	2	2	1	0	3	2	1	1	1	1
D3S SGM104101	1508706186.0	48	40.1114739	-88.2278417	0	Spectrum	0	0	0	0	0	0	0	0	0	0	0	0	0	0	0	0	0	0	0	0	0	0	0	0	0	0	0	0	0	0	2	0	2	1	1	1	0	1	2	0	2	0	0
D3S SGM105211	1508706186.0	36	40.1118254	-88.228441	0	Spectrum	0	0	0	0	0	0	0	0	0	0	0	0	0	0	0	0	0	0	0	0	0	0	0	0	0	0	0	1	0	1	0	0	0	0	0	1	0	1	0	0	0	1	1
D3S SGM104101	1508706187.0	49	40.1114728	-88.2278787	0	Spectrum	0	0	0	0	0	0	0	0	0	0	0	0	0	0	0	0	0	0	0	0	0	0	0	0	0	0	0	0	1	0	1	1	1	0	0	2	2	1	0	0	2	1	3
D3S SGM105211	1508706187.0	24	40.1118254	-88.228441	0	Spectrum	0	0	0	0	0	0	0	0	0	0	0	0	0	0	0	0	0	0	0	0	0	0	0	0	0	0	1	0	0	0	1	2	0	0	0	0	1	1	0	0	2	1	1
D3S SGM105211	1508706188.0	20	40.1118254	-88.228441	0	Spectrum	0	0	0	0	0	0	0	0	0	0	0	0	0	0	0	0	0	0	0	0	0	0	0	0	0	0	0	1	0	0	1	0	0	0	0	0	0	0	0	0	0	0	1
D3S SGM104101	1508706189.0	59	40.1114721	-88.2278979	0	Spectrum	0	0	0	0	0	0	0	0	0	0	0	0	0	0	0	0	0	0	0	0	0	0	0	0	0	2	0	0	1	0	1	1	2	1	1	2	0	2	0	2	0	3	0
D3S SGM105211	1508706189.0	22	40.1118254	-88.228441	0	Spectrum	0	0	0	0	0	0	0	0	0	0	0	0	0	0	0	0	0	0	0	0	0	0	0	0	0	0	0	0	0	0	0	0	0	0	0	0	0	0	1	1	1	0	1
D3S SGM104101	1508706190.0	54	40.1114721	-88.2278979	0	Spectrum	0	0	0	0	0	0	0	0	0	0	0	0	0	0	0	0	0	0	0	0	0	0	0	0	0	0	0	0	1	1	1	0	1	1	1	0	1	3	1	1	0	0	2
D3S SGM105211	1508706190.0	24	40.1118254	-88.228441	0	Spectrum	0	0	0	0	0	0	0	0	0	0	0	0	0	0	0	0	0	0	0	0	1	0	1	0	0	0	0	0	0	0	0	0	0	0	0	3	0	0	0	0	0	0	0
D3S SGM104101	1508706191.0	59	40.1114704	-88.227936	0	Spectrum	0	0	0	0	0	0	0	0	0	0	0	0	0	0	0	0	0	0	0	0	0	0	0	0	0	0	0	2	0	2	3	0	1	1	2	0	2	1	0	2	0	1	0
D3S SGM105211	1508706191.0	28	40.1118254	-88.228441	0	Spectrum	0	0	0	0	0	0	0	0	0	0	0	0	0	0	0	0	0	0	0	1	0	0	0	1	2	1	0	1	0	1	1	0	1	0	1	0	0	0	0	0	0	0	0
D3S SGM104101	1508706192.0	58	40.1114704	-88.227936	0	Spectrum	0	0	0	0	0	0	0	0	0	0	0	0	0	0	0	0	0	0	0	0	0	0	0	0	0	0	0	0	2	2	0	4	2	2	0	2	2	1	1	0	2	0	1
D3S SGM105211	1508706192.0	29	40.1118254	-88.228441	0	Spectrum	0	0	0	0	0	0	0	0	0	0	0	0	0	0	0	0	0	0	0	1	0	0	0	0	1	0	1	0	3	0	0	0	0	0	1	0	0	1	0	0	1	0	0
D3S SGM105211	1508706193.0	26	40.1118254	-88.228441	0	Spectrum	0	0	0	0	0	0	0	0	0	0	0	0	0	0	0	0	0	0	0	0	0	0	0	0	1	0	0	1	1	0	0	0	0	0	0	0	1	1	0	0	0	0	1
D3S SGM104101	1508706193.0	58	40.1114661	-88.2279722	0	Spectrum	0	0	0	0	0	0	0	0	0	0	0	0	0	0	0	0	0	0	0	0	0	0	0	0	0	0	0	0	2	1	0	1	2	2	2	0	0	1	3	1	0	1	1
D3S SGM105211	1508706194.0	25	40.1118254	-88.228441	0	Spectrum	0	0	0	0	0	0	0	0	0	0	0	0	0	0	0	0	0	0	1	0	0	0	0	0	0	0	1	0	1	0	1	0	2	0	0	1	0	1	0	0	0	0	0
D3S SGM104101	1508706194.0	53	40.1114626	-88.227993	0	Spectrum	0	0	0	0	0	0	0	0	0	0	0	0	0	0	0	0	0	0	0	0	0	0	0	0	0	0	2	0	0	0	1	0	0	1	1	0	1	4	0	2	2	1	3
D3S SGM104101	1508706195.0	44	40.1114588	-88.2280141	0	Spectrum	0	0	0	0	0	0	0	0	0	0	0	0	0	0	0	0	0	0	0	0	0	0	0	0	0	0	0	0	0	2	2	2	0	0	0	1	1	2	1	1	0	1	0
D3S SGM105211	1508706195.0	30	40.1118254	-88.228441	0	Spectrum	0	0	0	0	0	0	0	0	0	0	0	0	0	0	0	0	0	0	0	0	0	0	0	1	0	0	0	0	1	0	0	0	0	0	0	1	1	0	0	0	0	0	1
D3S SGM104101	1508706196.0	51	40.1114588	-88.2280141	0	Spectrum	0	0	0	0	0	0	0	0	0	0	0	0	0	0	0	0	0	0	0	0	0	0	0	0	0	0	0	1	0	0	2	0	0	1	0	0	1	0	1	2	1	1	1
D3S SGM105211	1508706196.0	26	40.1118254	-88.228441	0	Spectrum	0	0	0	0	0	0	0	0	0	0	0	0	0	0	0	0	0	0	0	0	0	0	0	0	0	0	0	0	0	0	0	0	0	1	0	0	0	0	0	1	1	1	1
D3S SGM104101	1508706197.0	47	40.1114534	-88.228047	0	Spectrum	0	0	0	0	0	0	0	0	0	0	0	0	0	0	0	0	0	0	0	0	0	0	0	0	0	0	1	1	0	0	0	1	0	1	0	2	0	2	0	2	0	3	0
D3S SGM105211	1508706197.0	24	40.1118254	-88.228441	0	Spectrum	0	0	0	0	0	0	0	0	0	0	0	0	0	0	0	0	0	0	0	0	0	0	0	1	0	0	1	0	0	0	0	0	0	1	0	2	0	0	0	0	0	1	0
D3S SGM104101	1508706198.0	52	40.1114508	-88.2280662	0	Spectrum	0	0	0	0	0	0	0	0	0	0	0	0	0	0	0	0	0	0	0	0	0	0	0	0	0	0	0	0	0	1	1	3	2	2	0	2	1	1	1	2	1	2	1
D3S SGM105211	1508706198.0	29	40.1118254	-88.228441	0	Spectrum	0	0	0	0	0	0	0	0	0	0	0	0	0	0	0	0	0	0	0	0	0	0	0	0	0	1	0	0	0	1	1	1	1	1	0	0	0	0	1	0	0	0	1
D3S SGM104101	1508706199.0	63	40.1114508	-88.2280662	0	Spectrum	0	0	0	0	0	0	0	0	0	0	0	0	0	0	0	0	0	0	0	0	0	0	0	0	0	1	0	1	0	1	2	0	2	1	0	1	0	2	0	2	2	1	1
D3S SGM104101	1508706200.0	49	40.1114447	-88.2280985	0	Spectrum	0	0	0	0	0	0	0	0	0	0	0	0	0	0	0	0	0	0	0	0	0	0	0	0	0	0	1	0	0	0	2	3	1	1	4	1	0	1	1	1	1	1	1
D3S SGM105211	1508706200.0	29	40.1118254	-88.228441	0	Spectrum	0	0	0	0	0	0	0	0	0	0	0	0	0	0	0	0	0	0	0	0	2	0	0	0	0	1	1	0	0	2	0	0	0	0	0	1	0	0	1	1	0	0	0
D3S SGM104101	1508706201.0	64	40.111442	-88.2281143	0	Spectrum	0	0	0	0	0	0	0	0	0	0	0	0	0	0	0	0	0	0	0	0	0	0	0	0	0	0	1	0	0	1	0	0	1	5	2	0	2	0	1	1	2	0	1
D3S SGM105211	1508706201.0	30	40.1118254	-88.228441	0	Spectrum	0	0	0	0	0	0	0	0	0	0	0	0	0	0	0	0	0	0	0	0	0	0	0	1	1	0	0	0	1	0	0	0	1	0	0	0	0	1	0	0	0	0	0
D3S SGM105211	1508706202.0	27	40.1118254	-88.228441	0	Spectrum	0	0	0	0	0	0	0	0	0	0	0	0	0	0	0	0	0	1	0	0	0	0	1	0	1	0	2	0	1	1	0	0	0	0	0	0	1	0	0	0	1	0	1
D3S SGM104101	1508706202.0	53	40.111442	-88.2281143	0	Spectrum	0	0	0	0	0	0	0	0	0	0	0	0	0	0	0	0	0	0	0	0	0	0	0	0	0	0	0	0	1	1	0	0	1	1	0	0	2	1	1	0	1	3	2
D3S SGM105211	1508706203.0	25	40.1118254	-88.228441	0	Spectrum	0	0	0	0	0	0	0	0	0	0	0	0	0	0	0	0	0	0	0	0	0	0	0	1	0	1	0	0	0	1	1	1	3	2	1	0	0	0	0	0	0	0	0
D3S SGM104101	1508706203.0	52	40.1114367	-88.2281475	0	Spectrum	0	0	0	0	0	0	0	0	0	0	0	0	0	0	0	0	0	0	0	0	0	0	0	0	0	1	1	0	0	0	0	0	2	0	1	1	0	1	1	2	1	3	2
D3S SGM105211	1508706204.0	29	40.1118254	-88.228441	0	Spectrum	0	0	0	0	0	0	0	0	0	0	0	0	0	0	0	0	0	0	0	0	0	0	0	1	0	0	1	0	0	1	0	0	0	1	0	0	0	1	0	0	0	1	1
D3S SGM104101	1508706204.0	54	40.111434	-88.2281656	0	Spectrum	0	0	0	0	0	0	0	0	0	0	0	0	0	0	0	0	0	0	0	0	0	0	0	0	0	0	0	1	1	1	0	1	2	1	1	1	1	1	1	1	2	1	3
D3S SGM105211	1508706205.0	24	40.1118254	-88.228441	0	Spectrum	0	0	0	0	0	0	0	0	0	0	0	0	0	0	0	0	0	0	0	0	0	0	0	1	0	0	1	0	0	0	0	0	1	0	1	0	2	0	0	0	0	0	0
D3S SGM104101	1508706206.0	45	40.1114329	-88.2282049	0	Spectrum	0	0	0	0	0	0	0	0	0	0	0	0	0	0	0	0	0	0	0	0	0	0	0	0	0	1	0	0	0	1	1	2	2	1	0	0	0	1	2	2	1	1	1
D3S SGM105211	1508706206.0	20	40.1118254	-88.228441	0	Spectrum	0	0	0	0	0	0	0	0	0	0	0	0	0	0	0	0	0	0	0	0	0	0	0	0	0	0	0	1	1	0	0	0	0	0	2	0	0	1	0	0	1	0	0
D3S SGM104101	1508706207.0	53	40.111434	-88.2282231	0	Spectrum	0	0	0	0	0	0	0	0	0	0	0	0	0	0	0	0	0	0	0	0	0	0	0	0	0	2	2	1	1	2	0	2	0	1	0	0	0	1	1	1	1	2	0
D3S SGM105211	1508706207.0	38	40.1118254	-88.228441	0	Spectrum	0	0	0	0	0	0	0	0	0	0	0	0	0	0	0	0	0	0	0	0	0	0	0	0	0	0	0	0	0	0	2	2	0	2	1	0	1	1	1	0	0	0	1
D3S SGM104101	1508706208.0	54	40.1114351	-88.2282427	0	Spectrum	0	0	0	0	0	0	0	0	0	0	0	0	0	0	0	0	0	0	0	0	0	0	0	0	0	0	0	0	2	0	1	2	1	0	0	3	1	1	0	0	0	2	1
D3S SGM105211	1508706208.0	18	40.1118254	-88.228441	0	Spectrum	0	0	0	0	0	0	0	0	0	0	0	0	0	0	0	0	0	0	0	0	0	0	0	0	0	0	1	1	0	0	0	0	0	0	0	0	0	0	0	0	0	0	0
D3S SGM104101	1508706209.0	48	40.1114351	-88.2282427	0	Spectrum	0	0	0	0	0	0	0	0	0	0	0	0	0	0	0	0	0	0	0	0	0	0	0	0	0	0	0	1	0	2	1	1	0	2	1	1	1	0	1	1	2	4	0
D3S SGM105211	1508706209.0	21	40.1118254	-88.228441	0	Spectrum	0	0	0	0	0	0	0	0	0	0	0	0	0	0	0	0	0	0	0	0	0	0	0	0	0	0	0	0	0	0	1	0	0	0	0	0	0	0	0	0	1	0	2
D3S SGM104101	1508706210.0	48	40.1114355	-88.2282818	0	Spectrum	0	0	0	0	0	0	0	0	0	0	0	0	0	0	0	0	0	0	0	0	0	0	0	0	0	0	0	1	1	0	0	0	1	3	1	1	0	1	4	0	1	0	0
D3S SGM105211	1508706210.0	18	40.1118254	-88.228441	0	Spectrum	0	0	0	0	0	0	0	0	0	0	0	0	0	0	0	0	0	1	0	0	0	0	0	0	0	0	0	0	0	0	0	1	0	0	1	0	0	0	0	1	0	0	0
D3S SGM104101	1508706211.0	46	40.1114351	-88.2282992	0	Spectrum	0	0	0	0	0	0	0	0	0	0	0	0	0	0	0	0	0	0	0	0	0	0	0	0	0	0	0	0	1	2	1	0	0	0	0	0	0	0	2	3	0	1	0
D3S SGM105211	1508706211.0	23	40.1118254	-88.228441	0	Spectrum	0	0	0	0	0	0	0	0	0	0	0	0	0	0	0	0	0	0	0	0	0	0	1	0	0	1	0	0	0	0	1	0	1	0	1	1	0	0	0	0	0	0	0
D3S SGM105211	1508706212.0	22	40.1118254	-88.228441	0	Spectrum	0	0	0	0	0	0	0	0	0	0	0	0	0	0	0	0	0	0	0	0	0	0	0	0	0	0	0	1	0	1	0	0	0	0	0	0	0	0	0	1	1	0	0
D3S SGM104101	1508706212.0	64	40.1114339	-88.2283157	0	Spectrum	0	0	0	0	0	0	0	0	0	0	0	0	0	0	0	0	0	0	0	0	0	0	0	0	0	0	0	2	0	1	0	0	0	2	0	3	2	2	1	3	0	0	2
D3S SGM105211	1508706213.0	24	40.1118254	-88.228441	0	Spectrum	0	0	0	0	0	0	0	0	0	0	0	0	0	0	0	0	0	0	1	0	0	0	0	0	0	0	0	0	0	0	0	1	0	0	0	0	1	2	0	1	1	0	0
D3S SGM104101	1508706213.0	47	40.1114335	-88.2283324	0	Spectrum	0	0	0	0	0	0	0	0	0	0	0	0	0	0	0	0	0	0	0	0	0	0	0	0	0	0	0	1	0	0	0	3	1	1	2	1	3	4	2	1	2	1	1
D3S SGM104101	1508706214.0	60	40.1114335	-88.2283324	0	Spectrum	0	0	0	0	0	0	0	0	0	0	0	0	0	0	0	0	0	0	0	0	0	0	0	0	0	0	0	0	0	1	1	2	0	2	1	1	2	1	1	1	2	0	2
D3S SGM105211	1508706215.0	28	40.1118254	-88.228441	0	Spectrum	0	0	0	0	0	0	0	0	0	0	0	0	0	0	0	0	0	0	0	0	0	0	0	0	0	0	1	0	0	0	0	1	0	0	0	0	0	0	0	1	0	0	2
D3S SGM104101	1508706215.0	43	40.1114341	-88.2283712	0	Spectrum	0	0	0	0	0	0	0	0	0	0	0	0	0	0	0	0	0	0	0	0	0	0	0	0	0	0	1	0	0	0	0	1	0	2	0	1	0	1	2	1	0	0	1
D3S SGM104101	1508706216.0	42	40.1114338	-88.2283864	0	Spectrum	0	0	0	0	0	0	0	0	0	0	0	0	0	0	0	0	0	0	0	0	0	0	0	0	0	0	2	2	1	1	1	1	0	2	0	2	1	0	1	0	2	0	0
D3S SGM105211	1508706216.0	29	40.1118254	-88.228441	0	Spectrum	0	0	0	0	0	0	0	0	0	0	0	0	0	0	0	0	0	1	0	0	1	0	0	0	1	0	0	0	0	0	1	1	0	1	0	0	2	1	0	0	0	0	0
D3S SGM104101	1508706217.0	63	40.1114338	-88.2283864	0	Spectrum	0	0	0	0	0	0	0	0	0	0	0	0	0	0	0	0	0	0	0	0	0	0	0	0	0	0	1	0	2	0	0	1	1	2	3	1	1	1	3	0	2	0	1
D3S SGM105211	1508706217.0	29	40.1118254	-88.228441	0	Spectrum	0	0	0	0	0	0	0	0	0	0	0	0	0	0	0	0	0	0	0	0	1	1	0	0	1	1	0	0	0	0	0	0	0	0	0	0	0	2	0	0	0	0	0
D3S SGM104101	1508706218.0	54	40.1114287	-88.2284247	0	Spectrum	0	0	0	0	0	0	0	0	0	0	0	0	0	0	0	0	0	0	0	0	0	0	0	0	0	0	0	2	1	0	2	1	1	0	1	1	0	0	2	0	0	0	3
D3S SGM105211	1508706218.0	21	40.1118254	-88.228441	0	Spectrum	0	0	0	0	0	0	0	0	0	0	0	0	0	0	0	0	0	0	0	0	0	0	0	0	0	0	0	1	0	0	0	0	1	0	0	0	0	0	0	0	0	0	1
D3S SGM104101	1508706219.0	57	40.1114267	-88.2284444	0	Spectrum	0	0	0	0	0	0	0	0	0	0	0	0	0	0	0	0	0	0	0	0	0	0	0	0	0	1	1	1	1	1	3	0	1	0	2	2	0	0	0	0	0	0	0
D3S SGM105211	1508706219.0	30	40.1118254	-88.228441	0	Spectrum	0	0	0	0	0	0	0	0	0	0	0	0	0	0	0	0	0	0	1	0	0	0	1	0	1	2	0	0	0	0	1	0	0	0	0	1	1	0	2	1	0	1	0
D3S SGM104101	1508706220.0	39	40.1114267	-88.2284444	0	Spectrum	0	0	0	0	0	0	0	0	0	0	0	0	0	0	0	0	0	0	0	0	0	0	0	0	0	0	0	0	1	0	1	0	1	1	0	0	1	2	1	1	2	0	2
D3S SGM105211	1508706220.0	35	40.1118254	-88.228441	0	Spectrum	0	0	0	0	0	0	0	0	0	0	0	0	0	0	0	0	0	0	0	1	0	0	0	0	0	0	0	1	0	0	0	1	1	1	0	1	0	1	1	0	0	1	0
D3S SGM104101	1508706221.0	41	40.1114224	-88.2284843	0	Spectrum	0	0	0	0	0	0	0	0	0	0	0	0	0	0	0	0	0	0	0	0	0	0	0	0	0	0	0	2	0	0	1	3	2	2	0	1	0	0	1	1	0	1	0
D3S SGM105211	1508706221.0	33	40.1118254	-88.228441	0	Spectrum	0	0	0	0	0	0	0	0	0	0	0	0	0	0	0	0	0	0	0	0	0	0	0	0	1	1	0	1	0	0	0	0	0	2	2	0	0	0	0	0	0	1	0
D3S SGM105211	1508706222.0	28	40.1118254	-88.228441	0	Spectrum	0	0	0	0	0	0	0	0	0	0	0	0	0	0	0	0	0	1	1	0	1	0	0	0	0	0	0	1	0	1	0	0	1	2	1	0	0	0	0	3	1	1	0
D3S SGM104101	1508706222.0	53	40.1114224	-88.2284843	0	Spectrum	0	0	0	0	0	0	0	0	0	0	0	0	0	0	0	0	0	0	0	0	0	0	0	0	0	0	0	0	0	0	2	1	1	1	1	2	2	2	0	1	1	1	1
D3S SGM105211	1508706223.0	19	40.1118254	-88.228441	0	Spectrum	0	0	0	0	0	0	0	0	0	0	0	0	0	0	0	0	0	0	0	0	0	0	0	1	0	0	2	0	0	0	0	0	0	0	0	0	0	0	0	0	0	1	0
D3S SGM104101	1508706223.0	60	40.1114138	-88.2285468	0	Spectrum	0	0	0	0	0	0	0	0	0	0	0	0	0	0	0	0	0	0	0	0	0	0	0	0	0	1	0	0	0	1	0	1	0	0	0	3	1	1	1	1	0	2	3
D3S SGM105211	1508706224.0	30	40.1118254	-88.228441	0	Spectrum	0	0	0	0	0	0	0	0	0	0	0	0	0	0	0	0	1	0	0	1	0	0	0	0	0	0	1	1	1	0	0	0	0	0	0	0	0	0	0	0	0	0	1
D3S SGM104101	1508706225.0	42	40.1114138	-88.2285468	0	Spectrum	0	0	0	0	0	0	0	0	0	0	0	0	0	0	0	0	0	0	0	0	0	0	0	0	0	0	1	0	0	1	1	1	0	0	0	2	3	0	0	1	2	0	1
D3S SGM105211	1508706225.0	21	40.1118254	-88.228441	0	Spectrum	0	0	0	0	0	0	0	0	0	0	0	0	0	0	0	0	0	1	0	0	0	0	0	0	1	0	0	2	0	0	0	0	0	0	1	0	0	0	1	0	0	0	0
D3S SGM104101	1508706226.0	50	40.1114088	-88.2285869	0	Spectrum	0	0	0	0	0	0	0	0	0	0	0	0	0	0	0	0	0	0	0	0	0	0	0	0	0	0	1	0	0	0	1	0	0	5	1	0	1	2	2	4	1	1	0
D3S SGM105211	1508706226.0	28	40.1118254	-88.228441	0	Spectrum	0	0	0	0	0	0	0	0	0	0	0	0	0	0	0	0	0	1	0	0	0	1	1	0	1	0	1	0	0	0	1	1	1	0	0	0	0	1	0	0	0	0	1
D3S SGM104101	1508706227.0	34	40.1114088	-88.2285869	0	Spectrum	0	0	0	0	0	0	0	0	0	0	0	0	0	0	0	0	0	0	0	0	0	0	0	0	0	0	0	0	0	0	0	0	0	2	1	0	2	1	0	1	0	1	1
D3S SGM105211	1508706227.0	18	40.1118254	-88.228441	0	Spectrum	0	0	0	0	0	0	0	0	0	0	0	0	0	0	0	0	0	0	0	0	0	0	0	0	1	0	1	0	0	0	0	1	0	1	0	0	0	0	1	0	1	0	0
D3S SGM104101	1508706228.0	40	40.1114095	-88.228624	0	Spectrum	0	0	0	0	0	0	0	0	0	0	0	0	0	0	0	0	0	0	0	0	0	0	0	0	0	1	0	0	1	0	0	0	1	1	2	1	0	2	0	1	0	2	1
D3S SGM105211	1508706228.0	20	40.1118254	-88.228441	0	Spectrum	0	0	0	0	0	0	0	0	0	0	0	0	0	0	0	0	0	0	0	0	0	0	0	1	0	0	1	1	0	2	1	0	1	0	0	0	0	0	0	0	0	0	0
D3S SGM104101	1508706229.0	64	40.1114095	-88.228624	0	Spectrum	0	0	0	0	0	0	0	0	0	0	0	0	0	0	0	0	0	0	0	0	0	0	0	0	0	0	0	1	2	1	0	0	0	2	1	3	1	2	1	0	0	1	1
D3S SGM105211	1508706229.0	18	40.1118254	-88.228441	0	Spectrum	0	0	0	0	0	0	0	0	0	0	0	0	0	0	0	0	0	0	0	0	0	0	0	0	0	0	0	0	1	0	0	0	0	0	0	1	0	0	0	0	0	0	1
D3S SGM104101	1508706230.0	57	40.1114092	-88.2286563	0	Spectrum	0	0	0	0	0	0	0	0	0	0	0	0	0	0	0	0	0	0	0	0	0	0	0	0	0	0	1	0	1	1	1	2	1	0	0	2	2	1	0	2	0	2	3
D3S SGM105211	1508706230.0	13	40.1118254	-88.228441	0	Spectrum	0	0	0	0	0	0	0	0	0	0	0	0	0	0	0	0	0	0	0	0	0	0	0	0	0	0	0	1	0	0	0	0	0	1	1	1	0	0	1	0	0	0	0
D3S SGM104101	1508706231.0	39	40.1114092	-88.2286563	0	Spectrum	0	0	0	0	0	0	0	0	0	0	0	0	0	0	0	0	0	0	0	0	0	0	0	0	0	0	0	0	1	1	0	2	0	1	1	1	0	0	0	1	0	0	1
D3S SGM105211	1508706232.0	34	40.1118254	-88.228441	0	Spectrum	0	0	0	0	0	0	0	0	0	0	0	0	0	0	0	0	0	0	1	1	0	1	0	2	0	0	1	0	1	0	0	0	1	0	0	0	0	1	0	1	0	0	0
D3S SGM104101	1508706232.0	46	40.1114107	-88.2286861	0	Spectrum	0	0	0	0	0	0	0	0	0	0	0	0	0	0	0	0	0	0	0	0	0	0	0	0	0	1	1	0	0	0	0	3	0	0	1	0	1	1	1	0	0	1	1
D3S SGM105211	1508706233.0	25	40.1118254	-88.228441	0	Spectrum	0	0	0	0	0	0	0	0	0	0	0	0	0	0	0	0	0	0	0	0	0	0	0	0	0	1	0	1	0	0	1	1	0	0	0	0	0	0	1	0	1	0	0
D3S SGM104101	1508706233.0	52	40.1114124	-88.2287026	0	Spectrum	0	0	0	0	0	0	0	0	0	0	0	0	0	0	0	0	0	0	0	0	0	0	0	0	0	0	0	1	0	0	1	1	1	2	2	0	1	1	0	1	1	1	1
D3S SGM105211	1508706234.0	27	40.1118254	-88.228441	0	Spectrum	0	0	0	0	0	0	0	0	0	0	0	0	0	0	0	0	0	0	1	0	0	0	0	0	1	0	0	0	0	0	0	0	0	0	0	0	1	0	0	0	0	0	1
D3S SGM104101	1508706234.0	36	40.1114148	-88.22872	0	Spectrum	0	0	0	0	0	0	0	0	0	0	0	0	0	0	0	0	0	0	0	0	0	0	0	0	0	0	0	0	0	0	0	0	0	0	2	2	0	0	0	0	2	2	0
D3S SGM105211	1508706235.0	25	40.1118254	-88.228441	0	Spectrum	0	0	0	0	0	0	0	0	0	0	0	0	0	0	0	0	0	0	0	0	0	0	1	0	0	1	0	0	2	0	0	0	2	0	2	0	0	0	0	0	1	1	0
D3S SGM104101	1508706235.0	52	40.1114173	-88.2287379	0	Spectrum	0	0	0	0	0	0	0	0	0	0	0	0	0	0	0	0	0	0	0	0	0	0	0	0	0	2	0	1	1	0	2	0	3	3	1	0	1	1	1	0	1	2	0
D3S SGM104101	1508706236.0	39	40.1114203	-88.2287544	0	Spectrum	0	0	0	0	0	0	0	0	0	0	0	0	0	0	0	0	0	0	0	0	0	0	0	0	0	0	0	0	0	0	1	3	1	1	0	2	1	2	0	1	1	1	0
D3S SGM105211	1508706236.0	28	40.1118254	-88.228441	0	Spectrum	0	0	0	0	0	0	0	0	0	0	0	0	0	0	0	0	0	0	0	1	0	0	0	2	1	0	0	1	0	0	2	1	0	0	0	0	1	0	0	0	0	0	0
D3S SGM104101	1508706237.0	45	40.1114203	-88.2287544	0	Spectrum	0	0	0	0	0	0	0	0	0	0	0	0	0	0	0	0	0	0	0	0	0	0	0	0	0	0	0	1	2	1	0	1	0	1	0	0	2	0	0	1	1	0	1
D3S SGM105211	1508706237.0	28	40.1118254	-88.228441	0	Spectrum	0	0	0	0	0	0	0	0	0	0	0	0	0	0	0	0	0	1	0	1	0	0	0	0	0	0	0	0	2	2	0	0	0	0	1	2	0	1	2	0	0	0	0
D3S SGM104101	1508706238.0	40	40.1114219	-88.2288026	0	Spectrum	0	0	0	0	0	0	0	0	0	0	0	0	0	0	0	0	0	0	0	0	0	0	0	0	0	0	0	2	1	0	1	1	2	0	0	1	1	1	0	1	1	1	0
D3S SGM105211	1508706238.0	30	40.1118254	-88.228441	0	Spectrum	0	0	0	0	0	0	0	0	0	0	0	0	0	0	0	0	0	0	1	0	0	0	0	0	0	0	0	0	0	0	0	0	0	1	0	1	2	0	0	1	0	0	0
D3S SGM104101	1508706239.0	38	40.11142	-88.2288315	0	Spectrum	0	0	0	0	0	0	0	0	0	0	0	0	0	0	0	0	0	0	0	0	0	0	0	0	0	0	1	0	0	1	0	1	0	2	2	1	1	0	0	0	1	1	1
D3S SGM105211	1508706239.0	25	40.1118254	-88.228441	0	Spectrum	0	0	0	0	0	0	0	0	0	0	0	0	0	0	0	0	0	0	0	1	0	0	0	0	1	1	0	0	0	0	0	1	0	0	0	1	0	0	0	1	0	0	0
D3S SGM105211	1508706240.0	22	40.1118254	-88.228441	0	Spectrum	0	0	0	0	0	0	0	0	0	0	0	0	0	0	0	0	0	0	0	0	0	0	0	0	0	0	1	0	1	0	0	1	0	0	0	0	0	2	0	0	0	4	1
D3S SGM104101	1508706241.0	36	40.1114147	-88.2288564	0	Spectrum	0	0	0	0	0	0	0	0	0	0	0	0	0	0	0	0	0	0	0	0	0	0	0	0	0	0	1	0	0	1	0	0	1	1	1	2	0	0	0	0	2	0	1
D3S SGM105211	1508706241.0	31	40.1118254	-88.228441	0	Spectrum	0	0	0	0	0	0	0	0	0	0	0	0	0	0	0	0	0	0	0	0	0	0	0	0	0	1	0	0	1	1	1	0	1	1	0	0	0	0	0	1	0	1	0
D3S SGM104101	1508706242.0	49	40.1114014	-88.2289009	0	Spectrum	0	0	0	0	0	0	0	0	0	0	0	0	0	0	0	0	0	0	0	0	0	0	0	0	0	2	0	0	2	2	4	1	2	1	1	0	1	1	0	2	1	1	1
D3S SGM105211	1508706242.0	39	40.1118254	-88.228441	0	Spectrum	0	0	0	0	0	0	0	0	0	0	0	0	0	0	0	0	0	0	0	1	0	1	0	1	0	0	1	0	0	1	0	1	0	1	0	1	0	0	0	0	0	1	0
D3S SGM105211	1508706243.0	33	40.1118254	-88.228441	0	Spectrum	0	0	0	0	0	0	0	0	0	0	0	0	0	0	0	0	0	0	0	0	0	0	1	0	2	0	0	1	0	0	0	1	1	0	0	0	0	0	0	1	1	0	0
D3S SGM104101	1508706243.0	39	40.1114014	-88.2289009	0	Spectrum	0	0	0	0	0	0	0	0	0	0	0	0	0	0	0	0	0	0	0	0	0	0	0	0	0	0	0	1	0	1	0	0	1	1	0	0	1	2	1	3	0	0	0
D3S SGM105211	1508706244.0	25	40.1118254	-88.228441	0	Spectrum	0	0	0	0	0	0	0	0	0	0	0	0	0	0	0	0	0	0	0	0	0	0	0	0	1	0	1	0	0	0	0	0	0	0	0	0	1	0	0	0	0	0	0
D3S SGM104101	1508706244.0	37	40.1113857	-88.2289375	0	Spectrum	0	0	0	0	0	0	0	0	0	0	0	0	0	0	0	0	0	0	0	0	0	0	0	0	0	0	0	0	1	1	0	0	1	1	1	0	2	0	2	0	1	0	2
D3S SGM104101	1508706245.0	37	40.1113857	-88.2289375	0	Spectrum	0	0	0	0	0	0	0	0	0	0	0	0	0	0	0	0	0	0	0	0	0	0	0	0	0	0	2	2	0	0	1	1	0	1	2	2	0	0	0	2	0	1	0
D3S SGM105211	1508706245.0	31	40.1118254	-88.228441	0	Spectrum	0	0	0	0	0	0	0	0	0	0	0	0	0	0	0	0	0	0	1	0	1	0	0	0	0	0	0	2	1	0	1	1	1	0	0	0	0	0	1	0	0	0	1
D3S SGM104101	1508706246.0	47	40.1113655	-88.2289653	0	Spectrum	0	0	0	0	0	0	0	0	0	0	0	0	0	0	0	0	0	0	0	0	0	0	0	0	0	0	0	3	0	1	0	0	2	1	1	0	3	0	0	2	1	1	0
D3S SGM105211	1508706246.0	24	40.1118254	-88.228441	0	Spectrum	0	0	0	0	0	0	0	0	0	0	0	0	0	0	0	0	0	0	0	0	0	0	1	0	0	0	1	0	0	0	1	0	1	0	1	0	0	0	0	0	0	1	0
D3S SGM104101	1508706247.0	48	40.1113655	-88.2289653	0	Spectrum	0	0	0	0	0	0	0	0	0	0	0	0	0	0	0	0	0	0	0	0	0	0	0	0	0	0	0	0	1	0	0	0	0	2	2	2	2	0	0	0	0	2	0
D3S SGM105211	1508706247.0	17	40.1118254	-88.228441	0	Spectrum	0	0	0	0	0	0	0	0	0	0	0	0	0	0	0	0	0	0	0	0	0	0	0	0	0	1	1	0	1	1	0	0	0	1	0	0	0	0	0	0	1	1	0
D3S SGM104101	1508706248.0	61	40.1113454	-88.2289945	0	Spectrum	0	0	0	0	0	0	0	0	0	0	0	0	0	0	0	0	0	0	0	0	0	0	0	0	0	0	0	0	0	2	2	0	1	1	1	1	3	1	1	4	1	2	0
D3S SGM105211	1508706248.0	22	40.1118254	-88.228441	0	Spectrum	0	0	0	0	0	0	0	0	0	0	0	0	0	0	0	0	0	0	0	0	0	0	0	0	1	0	0	0	0	0	0	0	0	0	0	0	0	1	0	0	0	1	2
D3S SGM104101	1508706249.0	52	40.1113367	-88.2290095	0	Spectrum	0	0	0	0	0	0	0	0	0	0	0	0	0	0	0	0	0	0	0	0	0	0	0	0	0	0	0	0	1	0	0	0	0	0	1	1	0	4	3	1	0	0	2
D3S SGM104101	1508706250.0	53	40.1113367	-88.2290095	0	Spectrum	0	0	0	0	0	0	0	0	0	0	0	0	0	0	0	0	0	0	0	0	0	0	0	0	0	0	0	0	0	1	2	0	1	1	0	2	2	2	0	1	0	0	2
D3S SGM105211	1508706250.0	34	40.1118254	-88.228441	0	Spectrum	0	0	0	0	0	0	0	0	0	0	0	0	0	0	0	0	0	0	0	1	0	0	0	0	0	0	0	1	0	0	1	0	0	0	0	1	0	0	0	1	1	0	1
D3S SGM104101	1508706251.0	45	40.111322	-88.2290362	0	Spectrum	0	0	0	0	0	0	0	0	0	0	0	0	0	0	0	0	0	0	0	0	0	0	0	0	0	1	0	0	0	0	0	1	0	0	0	1	0	1	1	2	0	0	0
D3S SGM105211	1508706251.0	27	40.1118254	-88.228441	0	Spectrum	0	0	0	0	0	0	0	0	0	0	0	0	0	0	0	0	0	0	0	0	0	0	0	0	0	0	0	1	1	0	0	0	0	1	1	0	0	0	0	0	0	0	0
D3S SGM105211	1508706252.0	15	40.1118254	-88.228441	0	Spectrum	0	0	0	0	0	0	0	0	0	0	0	0	0	0	0	0	0	0	0	0	0	0	0	0	0	0	0	0	1	1	0	0	0	1	0	0	0	0	1	0	0	1	0
D3S SGM104101	1508706252.0	49	40.111322	-88.2290362	0	Spectrum	0	0	0	0	0	0	0	0	0	0	0	0	0	0	0	0	0	0	0	0	0	0	0	0	0	2	0	0	0	0	2	0	0	0	0	1	1	2	2	2	1	0	0
D3S SGM105211	1508706253.0	24	40.1118254	-88.228441	0	Spectrum	0	0	0	0	0	0	0	0	0	0	0	0	0	0	0	0	0	0	0	1	0	0	0	0	0	0	0	0	0	1	0	0	0	0	0	0	0	1	0	0	0	0	0
D3S SGM104101	1508706253.0	62	40.1113051	-88.229054	0	Spectrum	0	0	0	0	0	0	0	0	0	0	0	0	0	0	0	0	0	0	0	0	0	0	0	0	0	0	0	1	0	2	1	1	1	0	2	1	0	2	3	0	0	1	0
D3S SGM105211	1508706254.0	33	40.1118254	-88.228441	0	Spectrum	0	0	0	0	0	0	0	0	0	0	0	0	0	0	0	0	0	0	0	0	1	1	0	0	0	0	2	0	1	0	1	1	0	0	2	0	1	1	0	0	0	0	1
D3S SGM104101	1508706254.0	50	40.1112907	-88.2290576	0	Spectrum	0	0	0	0	0	0	0	0	0	0	0	0	0	0	0	0	0	0	0	0	0	0	0	0	0	0	0	0	0	1	0	0	0	1	0	1	0	0	2	0	1	0	0
D3S SGM105211	1508706255.0	40	40.1118254	-88.228441	0	Spectrum	0	0	0	0	0	0	0	0	0	0	0	0	0	0	0	0	0	0	0	0	1	0	0	0	0	0	0	2	1	0	0	1	1	2	1	1	1	0	0	0	0	0	1
D3S SGM104101	1508706255.0	53	40.1112907	-88.2290576	0	Spectrum	0	0	0	0	0	0	0	0	0	0	0	0	0	0	0	0	0	0	0	0	0	0	0	0	0	0	0	0	1	0	0	2	2	0	1	0	2	0	2	0	2	0	1
D3S SGM104101	1508706256.0	40	40.1112575	-88.2290506	0	Spectrum	0	0	0	0	0	0	0	0	0	0	0	0	0	0	0	0	0	0	0	0	0	0	0	0	0	0	1	0	0	0	0	0	0	0	0	1	2	0	2	0	0	1	0
D3S SGM105211	1508706256.0	25	40.1118254	-88.228441	0	Spectrum	0	0	0	0	0	0	0	0	0	0	0	0	0	0	0	0	0	0	0	0	0	0	1	0	0	0	1	0	0	0	0	3	0	0	0	0	1	0	0	0	0	0	0
D3S SGM104101	1508706257.0	44	40.1112335	-88.2290455	0	Spectrum	0	0	0	0	0	0	0	0	0	0	0	0	0	0	0	0	0	0	0	0	0	0	0	0	0	0	0	0	0	0	0	2	1	1	3	0	1	1	1	0	0	1	1
D3S SGM105211	1508706257.0	25	40.1118254	-88.228441	0	Spectrum	0	0	0	0	0	0	0	0	0	0	0	0	0	0	0	0	0	0	0	0	0	0	0	0	0	0	0	1	0	0	1	0	0	1	0	1	1	1	1	0	2	1	1
D3S SGM105211	1508706258.0	30	40.1118254	-88.228441	0	Spectrum	0	0	0	0	0	0	0	0	0	0	0	0	0	0	0	0	0	1	0	0	0	0	1	0	0	0	0	1	1	0	0	0	1	0	0	1	0	0	1	0	0	0	1
D3S SGM104101	1508706259.0	48	40.1112212	-88.2290465	0	Spectrum	0	0	0	0	0	0	0	0	0	0	0	0	0	0	0	0	0	0	0	0	0	0	0	0	0	0	0	0	1	0	0	0	2	1	4	1	1	0	2	3	2	1	2
D3S SGM105211	1508706259.0	16	40.1118254	-88.228441	0	Spectrum	0	0	0	0	0	0	0	0	0	0	0	0	0	0	0	0	0	0	0	0	0	0	0	0	0	0	0	0	1	0	1	0	1	0	0	0	0	1	1	0	0	0	0
D3S SGM104101	1508706260.0	52	40.1112212	-88.2290465	0	Spectrum	0	0	0	0	0	0	0	0	0	0	0	0	0	0	0	0	0	0	0	0	0	0	0	0	0	0	0	0	0	0	0	0	0	0	2	1	0	2	4	0	1	1	0
D3S SGM105211	1508706260.0	23	40.1118254	-88.228441	0	Spectrum	0	0	0	0	0	0	0	0	0	0	0	0	0	0	0	0	0	0	0	0	0	1	0	0	0	0	0	0	0	0	0	0	0	0	0	1	0	0	0	0	0	1	1
D3S SGM104101	1508706261.0	40	40.1111907	-88.229047	0	Spectrum	0	0	0	0	0	0	0	0	0	0	0	0	0	0	0	0	0	0	0	0	0	0	0	0	0	0	0	0	0	1	0	1	0	0	1	1	1	0	0	3	3	0	1
D3S SGM105211	1508706261.0	23	40.1118254	-88.228441	0	Spectrum	0	0	0	0	0	0	0	0	0	0	0	0	0	0	0	0	0	0	0	0	0	0	0	0	1	0	0	0	0	1	0	0	0	0	0	0	0	0	0	0	0	0	1
D3S SGM104101	1508706262.0	49	40.1111907	-88.229047	0	Spectrum	0	0	0	0	0	0	0	0	0	0	0	0	0	0	0	0	0	0	0	0	0	0	0	0	0	1	0	0	1	3	2	0	1	0	2	1	0	1	2	2	1	1	1
D3S SGM105211	1508706262.0	33	40.1118254	-88.228441	0	Spectrum	0	0	0	0	0	0	0	0	0	0	0	0	0	0	0	0	0	0	0	0	0	0	0	0	0	1	0	0	0	0	1	0	1	0	0	0	0	0	0	0	1	2	0
D3S SGM105211	1508706263.0	29	40.1118254	-88.228441	0	Spectrum	0	0	0	0	0	0	0	0	0	0	0	0	0	0	0	0	0	1	0	0	0	0	0	0	0	0	1	1	0	0	0	0	0	1	1	2	0	0	1	0	0	1	0
D3S SGM104101	1508706263.0	35	40.1111585	-88.2290404	0	Spectrum	0	0	0	0	0	0	0	0	0	0	0	0	0	0	0	0	0	0	0	0	0	0	0	0	0	0	1	0	0	0	0	2	0	0	1	0	1	1	1	1	0	0	1
D3S SGM105211	1508706264.0	26	40.1118254	-88.228441	0	Spectrum	0	0	0	0	0	0	0	0	0	0	0	0	0	0	0	0	0	0	0	0	0	0	0	1	0	0	0	0	0	2	1	1	0	2	0	0	0	1	0	0	0	1	1
D3S SGM104101	1508706264.0	35	40.1111413	-88.2290361	0	Spectrum	0	0	0	0	0	0	0	0	0	0	0	0	0	0	0	0	0	0	0	0	0	0	0	0	0	0	0	0	0	0	1	0	0	0	2	0	1	0	1	1	2	0	1
D3S SGM104101	1508706265.0	48	40.1111413	-88.2290361	0	Spectrum	0	0	0	0	0	0	0	0	0	0	0	0	0	0	0	0	0	0	0	0	0	0	0	0	0	1	0	0	0	0	2	1	0	0	0	0	2	1	1	1	0	0	1
D3S SGM105211	1508706265.0	37	40.1118254	-88.228441	0	Spectrum	0	0	0	0	0	0	0	0	0	0	0	0	0	0	0	0	0	0	1	0	0	0	0	0	0	0	1	0	0	1	0	0	0	0	0	2	1	0	0	0	0	0	0
D3S SGM104101	1508706266.0	41	40.1111119	-88.2290287	0	Spectrum	0	0	0	0	0	0	0	0	0	0	0	0	0	0	0	0	0	0	0	0	0	0	0	0	0	0	0	1	1	0	0	1	1	0	1	2	0	0	2	1	0	1	1
D3S SGM105211	1508706266.0	33	40.1118254	-88.228441	0	Spectrum	0	0	0	0	0	0	0	0	0	0	0	0	0	0	0	0	0	0	0	0	0	2	0	0	0	0	1	0	0	0	0	0	1	0	0	1	0	0	1	1	0	1	0
D3S SGM104101	1508706267.0	38	40.111098	-88.2290252	0	Spectrum	0	0	0	0	0	0	0	0	0	0	0	0	0	0	0	0	0	0	0	0	0	0	0	0	0	1	0	0	0	1	0	0	1	2	0	0	0	1	1	0	1	1	0
D3S SGM105211	1508706267.0	27	40.1118254	-88.228441	0	Spectrum	0	0	0	0	0	0	0	0	0	0	0	0	0	0	0	0	0	0	0	0	0	0	1	0	1	0	0	0	1	1	0	0	0	0	0	1	0	0	0	0	0	0	0
D3S SGM104101	1508706268.0	36	40.1110826	-88.2290212	0	Spectrum	0	0	0	0	0	0	0	0	0	0	0	0	0	0	0	0	0	0	0	0	0	0	0	0	0	0	0	2	0	0	2	1	1	1	1	0	0	1	1	0	0	1	0
D3S SGM104101	1508706269.0	41	40.1110826	-88.2290212	0	Spectrum	0	0	0	0	0	0	0	0	0	0	0	0	0	0	0	0	0	0	0	0	0	0	0	0	0	1	0	0	0	1	1	0	1	1	1	1	0	1	3	0	0	0	0
D3S SGM105211	1508706269.0	17	40.1118254	-88.228441	0	Spectrum	0	0	0	0	0	0	0	0	0	0	0	0	0	0	0	0	0	0	0	0	0	0	0	0	0	0	0	0	1	1	0	0	0	0	0	0	0	0	0	1	0	0	0
D3S SGM104101	1508706270.0	36	40.1110486	-88.2290109	0	Spectrum	0	0	0	0	0	0	0	0	0	0	0	0	0	0	0	0	0	0	0	0	0	0	0	0	0	1	0	0	0	0	0	0	1	0	0	2	0	0	0	1	1	1	0
D3S SGM105211	1508706270.0	27	40.1118254	-88.228441	0	Spectrum	0	0	0	0	0	0	0	0	0	0	0	0	0	0	0	0	0	0	0	0	0	1	0	0	0	0	0	0	0	0	0	0	1	3	1	1	1	0	0	0	0	0	1
D3S SGM104101	1508706271.0	32	40.111032	-88.2290071	0	Spectrum	0	0	0	0	0	0	0	0	0	0	0	0	0	0	0	0	0	0	0	0	0	0	0	0	0	0	0	0	1	0	0	0	1	2	2	0	0	0	0	1	1	1	0
D3S SGM105211	1508706271.0	26	40.1118254	-88.228441	0	Spectrum	0	0	0	0	0	0	0	0	0	0	0	0	0	0	0	0	0	0	0	0	1	0	1	0	0	1	0	0	0	0	0	0	0	0	0	0	0	1	0	1	0	1	0
D3S SGM105211	1508706272.0	16	40.1118254	-88.228441	0	Spectrum	0	0	0	0	0	0	0	0	0	0	0	0	0	0	0	0	0	0	0	0	1	0	0	0	1	0	0	0	0	1	0	0	1	2	0	0	0	0	0	0	0	0	1
D3S SGM104101	1508706272.0	35	40.111032	-88.2290071	0	Spectrum	0	0	0	0	0	0	0	0	0	0	0	0	0	0	0	0	0	0	0	0	0	0	0	0	0	0	0	0	0	1	1	0	1	3	0	2	1	1	0	0	0	0	0
D3S SGM105211	1508706273.0	25	40.1118254	-88.228441	0	Spectrum	0	0	0	0	0	0	0	0	0	0	0	0	0	0	0	0	1	0	0	0	0	0	0	0	0	0	1	0	1	0	0	0	0	0	0	0	0	0	0	0	0	0	0
D3S SGM104101	1508706273.0	36	40.1109997	-88.229007	0	Spectrum	0	0	0	0	0	0	0	0	0	0	0	0	0	0	0	0	0	0	0	0	0	0	0	0	0	0	0	0	0	2	0	0	0	1	0	0	0	1	1	1	0	0	1
D3S SGM105211	1508706274.0	27	40.1118254	-88.228441	0	Spectrum	0	0	0	0	0	0	0	0	0	0	0	0	0	0	0	0	0	0	0	0	0	0	0	0	1	0	0	1	1	0	1	0	0	0	0	0	1	2	2	0	0	0	0
D3S SGM104101	1508706274.0	41	40.1109854	-88.2290084	0	Spectrum	0	0	0	0	0	0	0	0	0	0	0	0	0	0	0	0	0	0	0	0	0	0	0	0	0	0	2	0	0	2	2	0	3	1	0	0	2	0	2	2	0	0	0
D3S SGM104101	1508706275.0	46	40.1109711	-88.2290095	0	Spectrum	0	0	0	0	0	0	0	0	0	0	0	0	0	0	0	0	0	0	0	0	0	0	0	0	0	1	1	1	0	2	0	0	0	1	2	0	1	1	1	1	1	0	0
D3S SGM105211	1508706275.0	19	40.1118254	-88.228441	0	Spectrum	0	0	0	0	0	0	0	0	0	0	0	0	0	0	0	0	0	0	0	0	0	0	0	0	0	0	0	0	0	0	0	0	0	0	0	1	0	0	2	0	0	0	1
D3S SGM104101	1508706276.0	38	40.110956	-88.2290079	0	Spectrum	0	0	0	0	0	0	0	0	0	0	0	0	0	0	0	0	0	0	0	0	0	0	0	0	0	0	0	1	0	0	0	2	0	1	0	2	3	0	0	1	0	1	2
D3S SGM105211	1508706276.0	21	40.1118254	-88.228441	0	Spectrum	0	0	0	0	0	0	0	0	0	0	0	0	0	0	0	0	0	0	0	0	0	1	0	1	0	0	0	0	0	0	1	0	0	1	0	0	1	0	0	0	0	0	1
D3S SGM104101	1508706277.0	53	40.1109285	-88.2289987	0	Spectrum	0	0	0	0	0	0	0	0	0	0	0	0	0	0	0	0	0	0	0	0	0	0	0	0	0	0	0	0	0	1	0	0	0	1	2	1	0	1	0	1	0	1	1
D3S SGM105211	1508706277.0	24	40.1118254	-88.228441	0	Spectrum	0	0	0	0	0	0	0	0	0	0	0	0	0	0	0	0	0	0	0	0	0	0	0	1	0	0	0	0	1	0	0	0	0	0	1	0	0	0	1	0	0	0	0
D3S SGM105211	1508706278.0	27	40.1118254	-88.228441	0	Spectrum	0	0	0	0	0	0	0	0	0	0	0	0	0	0	0	0	0	0	0	0	0	0	0	0	0	1	0	0	0	0	0	0	0	0	1	0	0	0	0	0	2	0	1
D3S SGM104101	1508706279.0	44	40.1109159	-88.2289945	0	Spectrum	0	0	0	0	0	0	0	0	0	0	0	0	0	0	0	0	0	0	0	0	0	0	0	0	0	0	0	0	0	1	0	0	1	1	0	3	0	0	2	1	0	0	1
D3S SGM105211	1508706279.0	22	40.1118254	-88.228441	0	Spectrum	0	0	0	0	0	0	0	0	0	0	0	0	0	0	0	0	0	0	0	0	0	0	1	0	0	0	0	0	2	0	0	0	0	0	0	0	0	1	1	0	0	0	1
D3S SGM104101	1508706280.0	43	40.1109159	-88.2289945	0	Spectrum	0	0	0	0	0	0	0	0	0	0	0	0	0	0	0	0	0	0	0	0	0	0	0	0	0	0	1	0	0	0	1	1	0	1	2	0	1	2	0	2	1	0	2
D3S SGM105211	1508706280.0	35	40.1118254	-88.228441	0	Spectrum	0	0	0	0	0	0	0	0	0	0	0	0	0	0	0	0	1	0	0	0	0	0	0	0	0	0	0	0	1	1	0	1	0	2	0	1	0	0	0	0	1	1	0
D3S SGM104101	1508706281.0	50	40.1108855	-88.2289861	0	Spectrum	0	0	0	0	0	0	0	0	0	0	0	0	0	0	0	0	0	0	0	0	0	0	0	0	0	1	2	1	0	0	1	0	1	0	1	1	0	1	3	0	1	0	1
D3S SGM105211	1508706281.0	22	40.1118254	-88.228441	0	Spectrum	0	0	0	0	0	0	0	0	0	0	0	0	0	0	0	0	0	0	0	0	0	0	0	0	0	0	0	0	1	1	1	0	1	0	0	1	0	0	0	0	0	0	0
D3S SGM105211	1508706282.0	25	40.1118254	-88.228441	0	Spectrum	0	0	0	0	0	0	0	0	0	0	0	0	0	0	0	0	0	0	0	0	0	0	0	0	0	0	0	0	0	0	0	0	0	0	0	0	0	0	0	0	0	0	0
D3S SGM104101	1508706282.0	40	40.1108689	-88.228982	0	Spectrum	0	0	0	0	0	0	0	0	0	0	0	0	0	0	0	0	0	0	0	0	0	0	0	0	0	0	0	0	0	1	1	0	1	0	0	2	0	4	2	0	1	0	2
D3S SGM105211	1508706283.0	27	40.1118254	-88.228441	0	Spectrum	0	0	0	0	0	0	0	0	0	0	0	0	0	0	0	0	0	0	0	0	0	1	0	0	0	0	1	0	0	1	0	0	0	0	0	1	0	0	1	0	3	0	0
D3S SGM104101	1508706283.0	43	40.1108542	-88.2289804	0	Spectrum	0	0	0	0	0	0	0	0	0	0	0	0	0	0	0	0	0	0	0	0	0	0	0	0	0	0	0	1	0	0	0	0	2	2	1	1	0	0	3	1	2	0	0
D3S SGM104101	1508706284.0	49	40.1108542	-88.2289804	0	Spectrum	0	0	0	0	0	0	0	0	0	0	0	0	0	0	0	0	0	0	0	0	0	0	0	0	0	0	1	0	0	1	2	4	1	2	0	3	0	0	0	0	0	1	1
D3S SGM105211	1508706285.0	20	40.1118254	-88.228441	0	Spectrum	0	0	0	0	0	0	0	0	0	0	0	0	0	0	0	0	0	0	0	0	0	0	1	0	0	0	1	1	0	0	0	0	0	0	2	0	0	0	1	1	0	0	0
D3S SGM104101	1508706285.0	37	40.1108235	-88.2289808	0	Spectrum	0	0	0	0	0	0	0	0	0	0	0	0	0	0	0	0	0	0	0	0	0	0	0	0	0	1	0	0	0	1	2	1	1	1	3	0	0	1	1	2	0	2	0
D3S SGM104101	1508706286.0	44	40.1108235	-88.2289808	0	Spectrum	0	0	0	0	0	0	0	0	0	0	0	0	0	0	0	0	0	0	0	0	0	0	0	0	0	0	0	0	1	0	0	0	0	0	2	0	0	1	1	5	2	1	0
D3S SGM105211	1508706286.0	31	40.1118254	-88.228441	0	Spectrum	0	0	0	0	0	0	0	0	0	0	0	0	0	0	0	0	0	0	0	0	0	0	1	0	1	0	0	1	0	0	0	1	0	0	2	1	0	0	0	0	1	0	0
D3S SGM104101	1508706287.0	44	40.1107921	-88.2289797	0	Spectrum	0	0	0	0	0	0	0	0	0	0	0	0	0	0	0	0	0	0	0	0	0	0	0	0	0	0	0	1	1	0	0	2	1	0	2	2	1	0	0	0	1	0	0
D3S SGM105211	1508706287.0	25	40.1118254	-88.228441	0	Spectrum	0	0	0	0	0	0	0	0	0	0	0	0	0	0	0	0	0	0	0	0	0	0	0	1	0	1	0	1	0	0	0	1	0	0	0	0	1	0	1	0	0	0	0
D3S SGM104101	1508706288.0	35	40.1107921	-88.2289797	0	Spectrum	0	0	0	0	0	0	0	0	0	0	0	0	0	0	0	0	0	0	0	0	0	0	0	0	0	0	0	1	0	0	2	0	1	0	0	2	0	1	0	1	1	0	0
D3S SGM105211	1508706288.0	23	40.1118254	-88.228441	0	Spectrum	0	0	0	0	0	0	0	0	0	0	0	0	0	0	0	0	0	0	1	1	1	0	0	1	0	0	0	0	0	1	0	0	0	0	0	0	0	0	0	1	1	0	1
D3S SGM104101	1508706289.0	54	40.1107713	-88.2289765	0	Spectrum	0	0	0	0	0	0	0	0	0	0	0	0	0	0	0	0	0	0	0	0	0	0	0	0	0	0	1	0	0	0	0	1	2	0	2	2	3	0	1	2	2	0	0
D3S SGM105211	1508706289.0	14	40.1118254	-88.228441	0	Spectrum	0	0	0	0	0	0	0	0	0	0	0	0	0	0	0	0	0	0	0	0	0	0	0	0	0	0	0	0	0	0	1	0	0	1	0	0	0	0	0	0	0	0	1
D3S SGM104101	1508706290.0	44	40.1107557	-88.2289763	0	Spectrum	0	0	0	0	0	0	0	0	0	0	0	0	0	0	0	0	0	0	0	0	0	0	0	0	0	0	0	1	2	0	0	1	2	0	1	1	2	0	0	2	0	2	0
D3S SGM105211	1508706290.0	26	40.1118254	-88.228441	0	Spectrum	0	0	0	0	0	0	0	0	0	0	0	0	0	0	0	0	0	0	0	0	0	0	0	0	0	1	0	1	0	1	1	0	0	0	0	0	2	0	0	2	2	0	0
D3S SGM104101	1508706291.0	50	40.1107386	-88.228976	0	Spectrum	0	0	0	0	0	0	0	0	0	0	0	0	0	0	0	0	0	0	0	0	0	0	0	0	0	0	0	0	0	0	0	0	1	1	2	1	1	2	1	0	1	0	0
D3S SGM105211	1508706291.0	24	40.1118254	-88.228441	0	Spectrum	0	0	0	0	0	0	0	0	0	0	0	0	0	0	0	0	0	0	0	0	0	0	0	0	0	0	0	2	0	0	0	0	0	0	1	1	1	0	0	0	0	0	0
D3S SGM105211	1508706292.0	34	40.1118254	-88.228441	0	Spectrum	0	0	0	0	0	0	0	0	0	0	0	0	0	0	0	0	0	0	0	0	0	0	1	1	0	0	0	0	0	0	0	2	1	0	0	0	1	0	0	0	0	0	1
D3S SGM104101	1508706292.0	51	40.1107386	-88.228976	0	Spectrum	0	0	0	0	0	0	0	0	0	0	0	0	0	0	0	0	0	0	0	0	0	0	0	0	0	0	2	0	0	0	3	0	0	0	1	2	0	3	1	0	1	0	0
D3S SGM105211	1508706293.0	19	40.1118254	-88.228441	0	Spectrum	0	0	0	0	0	0	0	0	0	0	0	0	0	0	0	0	0	0	0	0	0	0	0	0	0	0	0	1	0	1	0	0	1	0	0	0	0	0	0	0	0	0	1
D3S SGM104101	1508706293.0	51	40.1107065	-88.2289743	0	Spectrum	0	0	0	0	0	0	0	0	0	0	0	0	0	0	0	0	0	0	0	0	0	0	0	0	0	0	0	0	4	1	0	0	0	0	0	1	2	0	3	1	1	1	0
D3S SGM105211	1508706294.0	23	40.1118254	-88.228441	0	Spectrum	0	0	0	0	0	0	0	0	0	0	0	0	0	0	0	0	0	0	0	0	0	0	1	1	1	0	0	0	0	0	1	0	1	0	0	0	0	0	1	0	1	0	1
D3S SGM104101	1508706294.0	47	40.1106891	-88.2289714	0	Spectrum	0	0	0	0	0	0	0	0	0	0	0	0	0	0	0	0	0	0	0	0	0	0	0	0	0	0	0	1	0	1	0	1	0	1	0	0	0	2	2	2	2	1	0
D3S SGM104101	1508706295.0	58	40.1106891	-88.2289714	0	Spectrum	0	0	0	0	0	0	0	0	0	0	0	0	0	0	0	0	0	0	0	0	0	0	0	0	0	1	0	1	1	1	1	2	1	0	2	3	1	0	3	0	1	0	1
D3S SGM105211	1508706295.0	33	40.1118254	-88.228441	0	Spectrum	0	0	0	0	0	0	0	0	0	0	0	0	0	0	0	0	0	0	0	1	0	0	0	0	1	0	0	0	0	0	0	0	0	0	0	1	1	1	1	2	1	0	1
D3S SGM104101	1508706296.0	52	40.1106644	-88.2289686	0	Spectrum	0	0	0	0	0	0	0	0	0	0	0	0	0	0	0	0	0	0	0	0	0	0	0	0	0	0	0	0	0	0	0	1	0	0	1	1	1	3	0	2	2	2	0
D3S SGM105211	1508706296.0	24	40.1118254	-88.228441	0	Spectrum	0	0	0	0	0	0	0	0	0	0	0	0	0	0	0	0	0	0	0	0	0	0	0	0	0	0	0	1	0	0	2	0	1	0	0	0	0	0	0	1	0	0	0
D3S SGM105211	1508706297.0	30	40.1118254	-88.228441	0	Spectrum	0	0	0	0	0	0	0	0	0	0	0	0	0	0	0	0	0	0	0	0	0	0	0	0	1	1	0	1	0	1	0	0	1	1	0	0	0	0	1	0	0	0	0
D3S SGM104101	1508706298.0	49	40.1106383	-88.2289775	0	Spectrum	0	0	0	0	0	0	0	0	0	0	0	0	0	0	0	0	0	0	0	0	0	0	0	0	0	0	0	0	0	1	1	0	0	2	2	1	1	1	1	2	0	2	1
D3S SGM105211	1508706298.0	30	40.1118254	-88.228441	0	Spectrum	0	0	0	0	0	0	0	0	0	0	0	0	0	0	0	0	0	0	0	0	0	0	0	0	1	0	0	0	0	1	1	0	0	0	0	2	0	0	0	0	0	1	0
D3S SGM104101	1508706299.0	41	40.1106235	-88.2289805	0	Spectrum	0	0	0	0	0	0	0	0	0	0	0	0	0	0	0	0	0	0	0	0	0	0	0	0	0	1	0	0	1	0	0	0	0	1	1	1	1	1	1	2	0	0	2
D3S SGM105211	1508706299.0	26	40.1118254	-88.228441	0	Spectrum	0	0	0	0	0	0	0	0	0	0	0	0	0	0	0	0	0	0	0	0	0	1	0	0	0	0	0	0	0	0	1	1	0	0	1	0	0	0	1	0	0	0	0
D3S SGM104101	1508706300.0	35	40.1106235	-88.2289805	0	Spectrum	0	0	0	0	0	0	0	0	0	0	0	0	0	0	0	0	0	0	0	0	0	0	0	0	0	0	0	0	0	1	1	0	0	0	0	0	0	1	1	1	1	1	3
D3S SGM105211	1508706300.0	37	40.1118254	-88.228441	0	Spectrum	0	0	0	0	0	0	0	0	0	0	0	0	0	0	0	0	0	0	0	0	0	0	0	0	0	0	2	1	0	0	2	1	0	0	0	0	1	0	2	1	1	0	0
D3S SGM104101	1508706301.0	53	40.1105918	-88.2289837	0	Spectrum	0	0	0	0	0	0	0	0	0	0	0	0	0	0	0	0	0	0	0	0	0	0	0	0	0	0	0	2	1	0	0	1	1	1	1	3	2	0	1	0	0	1	2
D3S SGM104101	1508706302.0	42	40.1105771	-88.228985	0	Spectrum	0	0	0	0	0	0	0	0	0	0	0	0	0	0	0	0	0	0	0	0	0	0	0	0	0	2	1	0	0	0	0	3	0	1	2	1	1	0	0	0	1	1	0
D3S SGM105211	1508706302.0	18	40.1118254	-88.228441	0	Spectrum	0	0	0	0	0	0	0	0	0	0	0	0	0	0	0	0	0	0	0	0	0	0	0	0	0	0	0	0	0	0	1	0	0	0	0	0	0	0	1	1	0	0	0
D3S SGM104101	1508706303.0	42	40.1105771	-88.228985	0	Spectrum	0	0	0	0	0	0	0	0	0	0	0	0	0	0	0	0	0	0	0	0	0	0	0	0	0	0	0	0	0	2	0	1	0	1	0	0	0	1	0	1	1	1	2
D3S SGM105211	1508706303.0	17	40.1118254	-88.228441	0	Spectrum	0	0	0	0	0	0	0	0	0	0	0	0	0	0	0	0	0	0	0	0	0	0	0	0	1	0	0	1	0	0	1	1	1	0	0	0	1	0	0	0	0	0	0
D3S SGM104101	1508706304.0	37	40.1105503	-88.2289871	0	Spectrum	0	0	0	0	0	0	0	0	0	0	0	0	0	0	0	0	0	0	0	0	0	0	0	0	0	1	0	0	0	1	0	0	0	1	0	2	0	1	1	1	0	0	1
D3S SGM105211	1508706304.0	22	40.1118254	-88.228441	0	Spectrum	0	0	0	0	0	0	0	0	0	0	0	0	0	0	0	0	0	0	1	1	0	0	0	0	0	0	0	0	0	1	0	1	1	0	0	0	0	0	0	1	0	0	1
D3S SGM104101	1508706305.0	61	40.1105503	-88.2289871	0	Spectrum	0	0	0	0	0	0	0	0	0	0	0	0	0	0	0	0	0	0	0	0	0	0	0	0	0	0	0	1	0	2	1	2	1	1	1	0	1	0	0	2	0	0	1
D3S SGM105211	1508706305.0	25	40.1118254	-88.228441	0	Spectrum	0	0	0	0	0	0	0	0	0	0	0	0	0	0	0	0	0	0	0	0	0	0	0	1	1	0	0	0	0	1	0	0	0	0	0	0	0	1	0	0	0	0	1
D3S SGM104101	1508706306.0	32	40.1105295	-88.2289925	0	Spectrum	0	0	0	0	0	0	0	0	0	0	0	0	0	0	0	0	0	0	0	0	0	0	0	0	0	0	0	0	0	0	1	0	1	1	0	0	3	0	0	1	0	0	1
D3S SGM105211	1508706306.0	27	40.1118254	-88.228441	0	Spectrum	0	0	0	0	0	0	0	0	0	0	0	0	0	0	0	0	0	0	0	0	0	0	0	0	0	0	1	0	0	0	0	0	0	2	1	0	0	0	1	0	1	0	0
D3S SGM104101	1508706307.0	51	40.110515	-88.2289966	0	Spectrum	0	0	0	0	0	0	0	0	0	0	0	0	0	0	0	0	0	0	0	0	0	0	0	0	0	1	1	0	1	0	1	1	1	0	0	1	1	0	2	1	4	3	0
D3S SGM105211	1508706307.0	21	40.1118254	-88.228441	0	Spectrum	0	0	0	0	0	0	0	0	0	0	0	0	0	0	0	0	0	1	0	0	0	0	0	0	0	0	0	1	0	0	0	0	0	0	0	1	0	0	0	1	0	0	1
D3S SGM104101	1508706308.0	52	40.1105013	-88.2289982	0	Spectrum	0	0	0	0	0	0	0	0	0	0	0	0	0	0	0	0	0	0	0	0	0	0	0	0	0	1	1	0	1	0	0	1	0	0	3	0	1	1	1	0	3	1	4
D3S SGM105211	1508706308.0	27	40.1118254	-88.228441	0	Spectrum	0	0	0	0	0	0	0	0	0	0	0	0	0	0	0	0	0	0	1	0	0	0	0	0	1	0	0	0	0	0	0	0	0	0	0	0	1	0	1	2	0	0	0
D3S SGM104101	1508706309.0	49	40.1104852	-88.2289952	0	Spectrum	0	0	0	0	0	0	0	0	0	0	0	0	0	0	0	0	0	0	0	0	0	0	0	0	0	0	0	2	0	0	0	0	0	0	3	1	1	1	3	0	0	0	0
D3S SGM105211	1508706309.0	29	40.1118254	-88.228441	0	Spectrum	0	0	0	0	0	0	0	0	0	0	0	0	0	0	0	0	0	0	0	0	0	0	0	0	0	1	0	0	1	0	0	0	0	0	1	0	0	1	1	0	0	0	0
D3S SGM104101	1508706310.0	43	40.1104852	-88.2289952	0	Spectrum	0	0	0	0	0	0	0	0	0	0	0	0	0	0	0	0	0	0	0	0	0	0	0	0	0	1	1	0	0	1	1	1	0	0	0	0	0	2	0	0	1	0	1
D3S SGM105211	1508706310.0	26	40.1118254	-88.228441	0	Spectrum	0	0	0	0	0	0	0	0	0	0	0	0	0	0	0	0	0	0	0	0	0	1	0	0	1	0	0	0	1	1	0	1	0	1	0	0	0	0	0	1	0	1	0
D3S SGM104101	1508706311.0	44	40.1104545	-88.2289883	0	Spectrum	0	0	0	0	0	0	0	0	0	0	0	0	0	0	0	0	0	0	0	0	0	0	0	0	0	0	0	0	0	1	2	0	1	1	0	1	4	0	0	2	1	0	2
D3S SGM105211	1508706311.0	23	40.1118254	-88.228441	0	Spectrum	0	0	0	0	0	0	0	0	0	0	0	0	0	0	0	0	0	0	0	0	0	0	0	1	0	0	0	0	0	0	1	0	0	0	1	1	0	0	0	0	1	0	0
D3S SGM105211	1508706312.0	20	40.1118254	-88.228441	0	Spectrum	0	0	0	0	0	0	0	0	0	0	0	0	0	0	0	0	0	0	0	0	0	1	0	0	0	0	1	0	0	1	0	1	0	0	0	0	0	0	0	0	0	0	0
D3S SGM105211	1508706313.0	29	40.1118254	-88.228441	0	Spectrum	0	0	0	0	0	0	0	0	0	0	0	0	0	0	0	0	0	0	0	0	0	0	1	0	0	0	0	0	0	1	0	0	0	1	0	0	0	0	0	0	1	1	2
D3S SGM104101	1508706313.0	46	40.1104298	-88.228982	0	Spectrum	0	0	0	0	0	0	0	0	0	0	0	0	0	0	0	0	0	0	0	0	0	0	0	0	0	0	0	0	1	1	1	0	0	0	2	0	0	0	0	0	0	1	1
D3S SGM105211	1508706314.0	18	40.1118254	-88.228441	0	Spectrum	0	0	0	0	0	0	0	0	0	0	0	0	0	0	0	0	0	0	0	0	0	0	0	0	0	0	0	0	1	0	0	0	0	0	0	0	0	0	0	0	0	1	0
D3S SGM104101	1508706314.0	40	40.110417	-88.228979	0	Spectrum	0	0	0	0	0	0	0	0	0	0	0	0	0	0	0	0	0	0	0	0	0	0	0	0	0	0	0	1	0	0	0	1	1	0	2	1	1	0	0	0	0	2	0
D3S SGM104101	1508706315.0	49	40.110417	-88.228979	0	Spectrum	0	0	0	0	0	0	0	0	0	0	0	0	0	0	0	0	0	0	0	0	0	0	0	0	0	0	0	0	0	1	1	0	0	2	1	2	1	1	0	0	4	4	0
D3S SGM105211	1508706315.0	24	40.1118254	-88.228441	0	Spectrum	0	0	0	0	0	0	0	0	0	0	0	0	0	0	0	0	0	0	0	1	0	0	0	0	0	0	0	0	0	0	2	0	0	1	1	0	0	0	0	0	0	0	0
D3S SGM104101	1508706316.0	60	40.1103947	-88.2289699	0	Spectrum	0	0	0	0	0	0	0	0	0	0	0	0	0	0	0	0	0	0	0	0	0	0	0	0	0	0	0	2	1	1	2	1	1	0	1	0	1	2	0	1	2	1	1
D3S SGM105211	1508706316.0	26	40.1118254	-88.228441	0	Spectrum	0	0	0	0	0	0	0	0	0	0	0	0	0	0	0	0	0	0	0	0	0	0	1	0	1	0	0	0	0	1	0	0	0	1	0	0	0	0	0	0	0	0	0
D3S SGM104101	1508706317.0	72	40.1103947	-88.2289699	0	Spectrum	0	0	0	0	0	0	0	0	0	0	0	0	0	0	0	0	0	0	0	0	0	0	0	0	0	0	1	1	1	1	0	0	0	1	1	1	1	3	3	5	2	2	1
D3S SGM105211	1508706317.0	31	40.1118254	-88.228441	0	Spectrum	0	0	0	0	0	0	0	0	0	0	0	0	0	0	0	0	0	0	0	0	1	0	0	1	0	0	0	0	1	0	2	1	2	0	0	0	0	0	0	0	0	0	0
D3S SGM105211	1508706318.0	23	40.1118254	-88.228441	0	Spectrum	0	0	0	0	0	0	0	0	0	0	0	0	0	0	0	0	0	0	0	0	0	0	0	0	0	0	0	1	0	0	3	0	0	1	0	0	0	0	0	0	1	1	0
D3S SGM104101	1508706319.0	58	40.1103782	-88.2289601	0	Spectrum	0	0	0	0	0	0	0	0	0	0	0	0	0	0	0	0	0	0	0	0	0	0	0	0	0	1	1	0	0	2	1	2	2	2	6	0	4	1	5	6	2	0	3
D3S SGM104101	1508706320.0	60	40.1103665	-88.2289571	0	Spectrum	0	0	0	0	0	0	0	0	0	0	0	0	0	0	0	0	0	0	0	0	0	0	0	0	0	0	0	1	0	0	0	1	0	1	2	2	0	2	3	0	1	0	2
D3S SGM105211	1508706320.0	40	40.1118254	-88.228441	0	Spectrum	0	0	0	0	0	0	0	0	0	0	0	0	0	0	0	0	0	0	0	0	0	0	1	1	0	0	0	0	1	0	0	0	0	0	0	0	0	0	2	0	0	2	1
D3S SGM104101	1508706321.0	54	40.1103665	-88.2289571	0	Spectrum	0	0	0	0	0	0	0	0	0	0	0	0	0	0	0	0	0	0	0	0	0	0	0	0	0	0	1	1	0	1	1	0	0	1	1	0	2	2	3	1	1	0	0
D3S SGM105211	1508706321.0	31	40.1118254	-88.228441	0	Spectrum	0	0	0	0	0	0	0	0	0	0	0	0	0	0	0	0	0	0	0	0	0	0	0	0	0	0	1	0	0	0	0	0	0	0	1	1	0	0	0	0	0	0	0
D3S SGM105211	1508706322.0	18	40.1118254	-88.228441	0	Spectrum	0	0	0	0	0	0	0	0	0	0	0	0	0	0	0	0	0	0	0	0	0	0	0	0	0	0	0	0	0	0	1	0	0	0	0	0	0	0	0	0	0	0	0
D3S SGM104101	1508706322.0	59	40.1103665	-88.2289571	0	Spectrum	0	0	0	0	0	0	0	0	0	0	0	0	0	0	0	0	0	0	0	0	0	0	0	0	0	0	0	1	1	0	1	3	0	0	2	0	2	2	4	1	2	0	2
D3S SGM105211	1508706323.0	34	40.1118254	-88.228441	0	Spectrum	0	0	0	0	0	0	0	0	0	0	0	0	0	0	0	0	0	0	0	0	0	1	2	0	0	0	0	2	0	0	0	0	1	1	0	0	0	2	1	0	1	0	0
D3S SGM104101	1508706323.0	63	40.1103561	-88.228951	0	Spectrum	0	0	0	0	0	0	0	0	0	0	0	0	0	0	0	0	0	0	0	0	0	0	0	0	0	1	0	0	0	1	1	2	0	0	0	0	0	0	1	0	4	1	0
D3S SGM105211	1508706324.0	33	40.1118254	-88.228441	0	Spectrum	0	0	0	0	0	0	0	0	0	0	0	0	0	0	0	0	0	0	0	0	0	2	0	0	0	1	0	0	0	1	0	0	0	0	0	0	0	0	0	0	1	0	1
D3S SGM104101	1508706324.0	48	40.1103561	-88.228951	0	Spectrum	0	0	0	0	0	0	0	0	0	0	0	0	0	0	0	0	0	0	0	0	0	0	0	0	0	0	0	1	2	2	1	0	1	1	2	0	1	0	0	0	0	1	0
D3S SGM104101	1508706325.0	51	40.1103451	-88.2289416	0	Spectrum	0	0	0	0	0	0	0	0	0	0	0	0	0	0	0	0	0	0	0	0	0	0	0	0	0	2	0	0	0	0	1	0	0	0	0	1	0	1	0	1	1	1	2
D3S SGM105211	1508706325.0	26	40.1118254	-88.228441	0	Spectrum	0	0	0	0	0	0	0	0	0	0	0	0	0	0	0	0	0	1	0	0	0	0	0	0	1	0	0	0	0	1	0	0	0	0	1	1	0	0	0	0	0	0	0
D3S SGM104101	1508706326.0	49	40.1103451	-88.2289416	0	Spectrum	0	0	0	0	0	0	0	0	0	0	0	0	0	0	0	0	0	0	0	0	0	0	0	0	0	0	0	0	1	0	0	0	3	0	1	0	0	0	1	4	4	0	2
D3S SGM105211	1508706326.0	26	40.1118254	-88.228441	0	Spectrum	0	0	0	0	0	0	0	0	0	0	0	0	0	0	0	0	0	0	0	0	0	0	0	1	0	0	1	0	2	0	0	1	0	0	0	0	1	0	0	1	1	0	0
D3S SGM104101	1508706327.0	54	40.1103451	-88.2289416	0	Spectrum	0	0	0	0	0	0	0	0	0	0	0	0	0	0	0	0	0	0	0	0	0	0	0	0	0	0	0	1	1	0	1	2	0	3	1	1	0	3	0	2	0	1	1
D3S SGM105211	1508706327.0	23	40.1118254	-88.228441	0	Spectrum	0	0	0	0	0	0	0	0	0	0	0	0	0	0	0	0	0	0	0	0	0	0	0	0	0	0	0	0	0	0	0	0	0	1	0	0	0	1	1	0	0	0	0
D3S SGM104101	1508706328.0	59	40.1103451	-88.2289416	0	Spectrum	0	0	0	0	0	0	0	0	0	0	0	0	0	0	0	0	0	0	0	0	0	0	0	0	0	1	1	1	2	1	1	3	0	5	0	2	1	0	0	4	2	0	1
D3S SGM105211	1508706328.0	31	40.1118254	-88.228441	0	Spectrum	0	0	0	0	0	0	0	0	0	0	0	0	0	0	0	0	1	1	0	0	1	0	0	0	0	0	2	1	0	0	0	0	1	0	0	0	0	1	0	0	0	0	0
D3S SGM104101	1508706329.0	48	40.1103451	-88.2289416	0	Spectrum	0	0	0	0	0	0	0	0	0	0	0	0	0	0	0	0	0	0	0	0	0	0	0	0	0	0	1	0	0	0	0	1	1	0	1	2	3	3	3	0	1	2	0
D3S SGM105211	1508706329.0	15	40.1118254	-88.228441	0	Spectrum	0	0	0	0	0	0	0	0	0	0	0	0	0	0	0	0	0	0	0	0	0	0	0	0	0	0	0	0	0	1	1	0	0	0	0	0	0	0	1	0	0	0	0
D3S SGM104101	1508706330.0	58	40.1103451	-88.2289416	0	Spectrum	0	0	0	0	0	0	0	0	0	0	0	0	0	0	0	0	0	0	0	0	0	0	0	0	0	0	0	0	1	1	1	0	0	0	1	0	2	2	2	1	2	1	5
D3S SGM105211	1508706330.0	16	40.1118254	-88.228441	0	Spectrum	0	0	0	0	0	0	0	0	0	0	0	0	0	0	0	0	0	0	0	0	0	0	0	0	0	0	0	0	2	0	1	0	0	0	0	0	0	0	0	1	1	0	0
D3S SGM104101	1508706331.0	48	40.1103363	-88.2289444	0	Spectrum	0	0	0	0	0	0	0	0	0	0	0	0	0	0	0	0	0	0	0	0	0	0	0	0	0	0	1	0	0	0	0	1	1	1	2	0	2	0	1	2	0	1	2
D3S SGM105211	1508706331.0	35	40.1118254	-88.228441	0	Spectrum	0	0	0	0	0	0	0	0	0	0	0	0	0	0	0	0	0	1	1	0	0	0	0	0	0	0	0	0	1	0	0	0	0	1	1	0	0	1	0	1	0	0	0
D3S SGM105211	1508706332.0	27	40.1118254	-88.228441	0	Spectrum	0	0	0	0	0	0	0	0	0	0	0	0	0	0	0	0	0	0	1	0	0	1	0	0	0	0	2	0	0	0	0	0	0	0	0	0	1	0	0	1	1	0	0
D3S SGM104101	1508706332.0	61	40.1103363	-88.2289444	0	Spectrum	0	0	0	0	0	0	0	0	0	0	0	0	0	0	0	0	0	0	0	0	0	0	0	0	0	0	0	1	1	0	1	1	1	2	1	1	2	1	1	3	1	1	1
D3S SGM105211	1508706333.0	25	40.1118254	-88.228441	0	Spectrum	0	0	0	0	0	0	0	0	0	0	0	0	0	0	0	0	0	0	0	1	0	0	0	0	1	1	0	0	1	0	0	2	0	0	0	1	0	0	0	0	1	0	0
D3S SGM104101	1508706333.0	50	40.1103363	-88.2289444	0	Spectrum	0	0	0	0	0	0	0	0	0	0	0	0	0	0	0	0	0	0	0	0	0	0	0	0	0	0	0	0	0	0	1	0	0	1	0	3	1	0	0	1	2	4	0
D3S SGM105211	1508706334.0	20	40.1118254	-88.228441	0	Spectrum	0	0	0	0	0	0	0	0	0	0	0	0	0	0	0	0	0	0	0	1	0	0	0	0	0	0	0	0	1	0	1	1	1	1	0	1	0	0	1	2	2	0	0
D3S SGM104101	1508706335.0	43	40.1103363	-88.2289444	0	Spectrum	0	0	0	0	0	0	0	0	0	0	0	0	0	0	0	0	0	0	0	0	0	0	0	0	0	1	1	1	0	1	0	0	0	0	2	0	1	0	3	1	1	1	0
D3S SGM105211	1508706335.0	36	40.1118254	-88.228441	0	Spectrum	0	0	0	0	0	0	0	0	0	0	0	0	0	0	0	0	0	0	0	0	0	0	0	0	0	2	0	0	0	0	2	0	0	1	0	2	0	0	0	1	1	0	0
D3S SGM104101	1508706336.0	64	40.1103363	-88.2289444	0	Spectrum	0	0	0	0	0	0	0	0	0	0	0	0	0	0	0	0	0	0	0	0	0	0	0	0	0	1	2	1	2	2	1	2	0	0	2	3	0	0	3	0	1	1	2
D3S SGM104101	1508706337.0	58	40.1103363	-88.2289444	0	Spectrum	0	0	0	0	0	0	0	0	0	0	0	0	0	0	0	0	0	0	0	0	0	0	0	0	0	0	1	0	0	1	0	0	0	0	0	1	0	0	2	1	1	2	1
D3S SGM105211	1508706337.0	25	40.1118254	-88.228441	0	Spectrum	0	0	0	0	0	0	0	0	0	0	0	0	0	0	0	0	0	0	0	0	0	0	0	0	1	0	0	1	0	0	1	0	0	0	2	0	0	0	1	0	0	0	0
D3S SGM104101	1508706338.0	52	40.1103363	-88.2289444	0	Spectrum	0	0	0	0	0	0	0	0	0	0	0	0	0	0	0	0	0	0	0	0	0	0	0	0	0	0	0	0	0	1	0	0	0	2	2	1	1	1	1	0	0	1	3
D3S SGM105211	1508706338.0	29	40.1118254	-88.228441	0	Spectrum	0	0	0	0	0	0	0	0	0	0	0	0	0	0	0	0	0	0	0	0	0	0	0	0	0	1	0	0	0	0	0	0	0	0	0	0	1	1	0	0	0	0	0
D3S SGM104101	1508706339.0	49	40.1103363	-88.2289444	0	Spectrum	0	0	0	0	0	0	0	0	0	0	0	0	0	0	0	0	0	0	0	0	0	0	0	0	0	1	1	1	0	0	0	1	0	1	0	3	0	1	1	0	0	0	0
D3S SGM105211	1508706339.0	38	40.1118254	-88.228441	0	Spectrum	0	0	0	0	0	0	0	0	0	0	0	0	0	0	0	0	0	0	0	0	0	0	0	0	1	1	1	0	1	3	0	0	0	0	0	0	0	0	0	0	0	0	0
D3S SGM104101	1508706340.0	63	40.1103363	-88.2289444	0	Spectrum	0	0	0	0	0	0	0	0	0	0	0	0	0	0	0	0	0	0	0	0	0	0	0	0	0	0	0	0	0	1	1	3	1	0	3	1	1	1	2	0	2	2	0
D3S SGM105211	1508706340.0	37	40.1118254	-88.228441	0	Spectrum	0	0	0	0	0	0	0	0	0	0	0	0	0	0	0	0	0	0	0	0	1	0	0	0	0	0	0	1	1	0	2	1	0	1	2	0	1	0	0	0	0	0	0
D3S SGM104101	1508706341.0	56	40.1103363	-88.2289444	0	Spectrum	0	0	0	0	0	0	0	0	0	0	0	0	0	0	0	0	0	0	0	0	0	0	0	0	0	1	0	0	0	0	0	1	3	3	1	0	1	0	0	1	0	1	1
D3S SGM105211	1508706341.0	25	40.1118254	-88.228441	0	Spectrum	0	0	0	0	0	0	0	0	0	0	0	0	0	0	0	0	0	0	0	0	0	0	0	0	0	0	0	0	1	0	0	0	0	0	0	0	0	0	0	0	0	0	0
D3S SGM105211	1508706342.0	20	40.1118254	-88.228441	0	Spectrum	0	0	0	0	0	0	0	0	0	0	0	0	0	0	0	0	0	0	0	0	0	0	0	0	0	0	1	1	0	0	0	1	1	0	0	0	0	0	0	0	0	0	0
D3S SGM104101	1508706342.0	66	40.1103363	-88.2289444	0	Spectrum	0	0	0	0	0	0	0	0	0	0	0	0	0	0	0	0	0	0	0	0	0	0	0	0	0	0	1	1	0	0	0	2	1	0	0	0	0	2	1	1	1	0	2
D3S SGM105211	1508706343.0	27	40.1118254	-88.228441	0	Spectrum	0	0	0	0	0	0	0	0	0	0	0	0	0	0	0	0	1	0	0	0	0	1	0	0	0	0	0	1	0	0	0	1	0	1	0	0	0	0	0	1	0	0	0
D3S SGM104101	1508706343.0	73	40.1103363	-88.2289444	0	Spectrum	0	0	0	0	0	0	0	0	0	0	0	0	0	0	0	0	0	0	0	0	0	0	0	0	0	0	0	0	0	1	1	1	0	2	1	1	3	2	1	0	0	3	3
D3S SGM105211	1508706344.0	22	40.1118254	-88.228441	0	Spectrum	0	0	0	0	0	0	0	0	0	0	0	0	0	0	0	0	0	0	0	0	0	0	1	0	0	1	1	0	0	0	0	0	0	0	0	0	1	0	0	0	0	1	0
D3S SGM104101	1508706344.0	61	40.1103363	-88.2289444	0	Spectrum	0	0	0	0	0	0	0	0	0	0	0	0	0	0	0	0	0	0	0	0	0	0	0	0	0	1	0	1	0	2	1	0	1	1	3	0	2	1	1	2	1	2	1
D3S SGM105211	1508706345.0	22	40.1118254	-88.228441	0	Spectrum	0	0	0	0	0	0	0	0	0	0	0	0	0	0	0	0	0	0	0	0	0	0	0	0	0	2	0	0	1	0	1	0	1	0	1	0	1	0	0	0	0	0	0
D3S SGM104101	1508706345.0	48	40.1103363	-88.2289444	0	Spectrum	0	0	0	0	0	0	0	0	0	0	0	0	0	0	0	0	0	0	0	0	0	0	0	0	0	0	0	0	1	2	1	0	1	0	0	3	0	3	2	0	0	1	0
D3S SGM104101	1508706346.0	55	40.1103363	-88.2289444	0	Spectrum	0	0	0	0	0	0	0	0	0	0	0	0	0	0	0	0	0	0	0	0	0	0	0	0	0	0	1	2	0	0	0	2	1	2	2	0	2	0	1	3	1	1	2
D3S SGM105211	1508706346.0	23	40.1118254	-88.228441	0	Spectrum	0	0	0	0	0	0	0	0	0	0	0	0	0	0	0	0	0	0	0	0	0	0	0	0	0	0	0	0	0	0	0	1	0	0	2	0	0	0	0	0	0	0	0
D3S SGM104101	1508706347.0	42	40.1103363	-88.2289444	0	Spectrum	0	0	0	0	0	0	0	0	0	0	0	0	0	0	0	0	0	0	0	0	0	0	0	0	0	0	0	1	2	2	1	4	2	0	1	2	2	0	2	1	1	0	0
D3S SGM105211	1508706347.0	31	40.1118254	-88.228441	0	Spectrum	0	0	0	0	0	0	0	0	0	0	0	0	0	0	0	0	0	0	0	0	2	0	0	0	0	1	1	0	0	0	0	0	1	1	0	1	0	0	0	0	0	1	1
D3S SGM104101	1508706348.0	53	40.1103363	-88.2289444	0	Spectrum	0	0	0	0	0	0	0	0	0	0	0	0	0	0	0	0	0	0	0	0	0	0	0	0	0	0	0	0	0	1	0	1	1	1	1	0	0	2	2	1	1	1	0
D3S SGM105211	1508706348.0	26	40.1118254	-88.228441	0	Spectrum	0	0	0	0	0	0	0	0	0	0	0	0	0	0	0	0	0	0	0	0	0	1	0	0	0	0	2	1	1	0	1	0	2	1	1	1	0	0	0	1	0	0	0
D3S SGM104101	1508706349.0	54	40.1103363	-88.2289444	0	Spectrum	0	0	0	0	0	0	0	0	0	0	0	0	0	0	0	0	0	0	0	0	0	0	0	0	0	0	0	0	0	0	1	0	1	0	1	0	0	2	0	1	1	1	2
D3S SGM105211	1508706349.0	16	40.1118254	-88.228441	0	Spectrum	0	0	0	0	0	0	0	0	0	0	0	0	0	0	0	0	0	0	0	0	0	0	0	0	1	0	0	0	0	0	0	0	0	0	0	0	1	0	0	0	0	0	0
D3S SGM105211	1508706350.0	27	40.1118254	-88.228441	0	Spectrum	0	0	0	0	0	0	0	0	0	0	0	0	0	0	0	0	0	0	0	0	0	0	0	0	0	0	1	1	0	0	0	0	0	0	0	0	0	0	0	0	1	1	1
D3S SGM104101	1508706351.0	48	40.1103363	-88.2289444	0	Spectrum	0	0	0	0	0	0	0	0	0	0	0	0	0	0	0	0	0	0	0	0	0	0	0	0	0	0	0	1	1	0	0	0	1	0	1	0	3	1	1	0	1	1	0
D3S SGM105211	1508706351.0	21	40.1118254	-88.228441	0	Spectrum	0	0	0	0	0	0	0	0	0	0	0	0	0	0	0	0	0	0	0	0	0	0	0	1	0	0	1	0	1	1	0	0	0	0	1	0	0	0	1	1	0	0	1
D3S SGM104101	1508706352.0	60	40.1103363	-88.2289444	0	Spectrum	0	0	0	0	0	0	0	0	0	0	0	0	0	0	0	0	0	0	0	0	0	0	0	0	0	0	2	0	1	0	0	2	0	0	2	1	1	3	1	2	3	1	1
D3S SGM105211	1508706352.0	26	40.1118254	-88.228441	0	Spectrum	0	0	0	0	0	0	0	0	0	0	0	0	0	0	0	0	0	0	0	0	0	0	0	0	0	0	0	0	1	0	0	0	1	1	0	1	0	0	1	0	0	1	1
D3S SGM104101	1508706353.0	60	40.1103363	-88.2289444	0	Spectrum	0	0	0	0	0	0	0	0	0	0	0	0	0	0	0	0	0	0	0	0	0	0	0	0	0	0	0	1	0	0	0	1	0	0	1	1	1	4	2	2	1	3	1
D3S SGM105211	1508706354.0	21	40.1118254	-88.228441	0	Spectrum	0	0	0	0	0	0	0	0	0	0	0	0	0	0	0	0	0	0	0	0	0	0	0	0	1	0	0	0	1	0	0	0	0	0	1	0	0	1	0	0	1	0	1
D3S SGM104101	1508706354.0	57	40.1103363	-88.2289444	0	Spectrum	0	0	0	0	0	0	0	0	0	0	0	0	0	0	0	0	0	0	0	0	0	0	0	0	0	1	1	0	0	0	1	1	2	2	0	2	0	1	1	1	2	2	0
D3S SGM105211	1508706355.0	25	40.1118254	-88.228441	0	Spectrum	0	0	0	0	0	0	0	0	0	0	0	0	0	0	0	0	0	0	0	0	0	0	0	0	0	0	0	0	0	0	1	0	0	0	0	0	0	1	0	1	0	2	0
D3S SGM104101	1508706355.0	35	40.1103363	-88.2289444	0	Spectrum	0	0	0	0	0	0	0	0	0	0	0	0	0	0	0	0	0	0	0	0	0	0	0	0	0	0	0	0	1	0	0	0	0	0	0	1	1	2	1	1	0	0	0
D3S SGM104101	1508706356.0	31	40.1103363	-88.2289444	0	Spectrum	0	0	0	0	0	0	0	0	0	0	0	0	0	0	0	0	0	0	0	0	0	0	0	0	0	0	0	1	0	0	1	0	2	1	0	0	0	1	0	0	0	0	1
D3S SGM105211	1508706356.0	30	40.1118254	-88.228441	0	Spectrum	0	0	0	0	0	0	0	0	0	0	0	0	0	0	0	0	0	0	0	0	0	1	0	1	1	1	0	0	0	0	0	0	0	2	0	1	0	0	0	0	0	0	0
D3S SGM104101	1508706357.0	45	40.1103363	-88.2289444	0	Spectrum	0	0	0	0	0	0	0	0	0	0	0	0	0	0	0	0	0	0	0	0	0	0	0	0	0	0	0	0	0	0	0	1	0	0	0	3	2	0	0	2	1	0	1
D3S SGM105211	1508706357.0	27	40.1118254	-88.228441	0	Spectrum	0	0	0	0	0	0	0	0	0	0	0	0	0	0	0	0	0	0	0	0	1	0	0	0	0	1	1	0	2	0	0	1	0	1	0	0	1	0	0	3	0	0	0
D3S SGM104101	1508706358.0	44	40.1103363	-88.2289444	0	Spectrum	0	0	0	0	0	0	0	0	0	0	0	0	0	0	0	0	0	0	0	0	0	0	0	0	0	0	0	2	2	1	0	0	1	0	1	2	3	2	0	0	1	1	0
D3S SGM105211	1508706358.0	15	40.1118254	-88.228441	0	Spectrum	0	0	0	0	0	0	0	0	0	0	0	0	0	0	0	0	0	0	0	0	0	1	0	0	0	0	0	0	0	0	0	0	0	0	0	0	0	0	2	0	0	1	0
D3S SGM104101	1508706359.0	35	40.1103363	-88.2289444	0	Spectrum	0	0	0	0	0	0	0	0	0	0	0	0	0	0	0	0	0	0	0	0	0	0	0	0	0	0	0	0	1	0	1	0	0	0	1	4	0	1	0	2	2	0	0
D3S SGM105211	1508706359.0	33	40.1118254	-88.228441	0	Spectrum	0	0	0	0	0	0	0	0	0	0	0	0	0	0	0	0	1	0	0	1	1	1	0	0	0	2	0	0	0	0	1	0	1	0	0	0	0	0	0	2	0	0	1
D3S SGM104101	1508706360.0	38	40.1103363	-88.2289444	0	Spectrum	0	0	0	0	0	0	0	0	0	0	0	0	0	0	0	0	0	0	0	0	0	0	0	0	0	0	0	0	0	2	0	1	0	1	0	1	0	0	3	1	2	1	0
D3S SGM105211	1508706360.0	26	40.1118254	-88.228441	0	Spectrum	0	0	0	0	0	0	0	0	0	0	0	0	0	0	0	0	0	0	0	0	0	0	0	0	0	0	0	0	0	0	0	0	0	1	1	0	0	0	1	0	0	0	0
D3S SGM104101	1508706361.0	25	40.1101771	-88.228715	0	Spectrum	0	0	0	0	0	0	0	0	0	0	0	0	0	0	0	0	0	0	0	0	0	0	0	0	0	0	0	0	0	0	0	1	0	0	0	1	0	2	3	0	1	1	0
D3S SGM105211	1508706361.0	24	40.1118254	-88.228441	0	Spectrum	0	0	0	0	0	0	0	0	0	0	0	0	0	0	0	0	0	0	0	0	0	0	0	0	0	0	0	0	0	0	0	1	0	2	0	0	3	1	0	1	0	0	0
D3S SGM105211	1508706362.0	24	40.1118254	-88.228441	0	Spectrum	0	0	0	0	0	0	0	0	0	0	0	0	0	0	0	0	0	0	1	0	0	0	0	0	0	0	0	2	0	0	0	0	0	0	0	0	1	0	1	0	0	1	0
D3S SGM104101	1508706362.0	42	40.1101771	-88.228715	0	Spectrum	0	0	0	0	0	0	0	0	0	0	0	0	0	0	0	0	0	0	0	0	0	0	0	0	0	0	0	0	0	1	2	1	0	3	1	1	1	1	3	0	0	1	0
D3S SGM105211	1508706363.0	25	40.1118254	-88.228441	0	Spectrum	0	0	0	0	0	0	0	0	0	0	0	0	0	0	0	0	0	0	1	0	0	0	0	0	0	0	0	0	2	2	0	0	0	0	1	0	0	0	1	1	0	0	0
D3S SGM104101	1508706363.0	38	40.1101704	-88.228732	0	Spectrum	0	0	0	0	0	0	0	0	0	0	0	0	0	0	0	0	0	0	0	0	0	0	0	0	0	2	0	0	1	0	1	1	1	0	1	1	1	0	2	1	2	0	0
D3S SGM105211	1508706364.0	33	40.1118254	-88.228441	0	Spectrum	0	0	0	0	0	0	0	0	0	0	0	0	0	0	0	0	0	0	1	0	0	1	0	0	0	0	1	1	1	0	0	0	1	0	0	0	0	0	0	0	1	0	0
D3S SGM104101	1508706364.0	37	40.1101704	-88.228732	0	Spectrum	0	0	0	0	0	0	0	0	0	0	0	0	0	0	0	0	0	0	0	0	0	0	0	0	0	0	0	0	0	1	1	1	1	0	1	1	0	1	1	0	1	0	0
D3S SGM104101	1508706365.0	43	40.110159	-88.228728	0	Spectrum	0	0	0	0	0	0	0	0	0	0	0	0	0	0	0	0	0	0	0	0	0	0	0	0	0	0	0	0	0	1	2	0	1	1	1	1	1	1	2	0	1	0	0
D3S SGM105211	1508706365.0	38	40.1118254	-88.228441	0	Spectrum	0	0	0	0	0	0	0	0	0	0	0	0	0	0	0	0	0	0	0	0	1	1	0	0	0	1	1	0	0	0	0	0	0	1	0	1	0	0	1	1	0	0	0
D3S SGM104101	1508706366.0	39	40.1101469	-88.2287173	0	Spectrum	0	0	0	0	0	0	0	0	0	0	0	0	0	0	0	0	0	0	0	0	0	0	0	0	0	0	0	1	1	0	1	1	1	2	1	0	1	1	1	0	1	1	2
D3S SGM105211	1508706366.0	22	40.1118254	-88.228441	0	Spectrum	0	0	0	0	0	0	0	0	0	0	0	0	0	0	0	0	0	0	0	0	0	0	0	0	0	0	0	0	1	0	0	1	0	0	0	0	0	0	0	0	2	0	0
D3S SGM105211	1508706367.0	24	40.1118254	-88.228441	0	Spectrum	0	0	0	0	0	0	0	0	0	0	0	0	0	0	0	0	0	0	0	0	0	0	1	0	0	1	0	0	0	0	0	1	0	0	0	1	1	1	1	0	0	1	0
D3S SGM104101	1508706368.0	56	40.1101388	-88.2287091	0	Spectrum	0	0	0	0	0	0	0	0	0	0	0	0	0	0	0	0	0	0	0	0	0	0	0	0	0	1	0	1	0	2	2	1	1	1	1	0	0	0	2	2	2	0	0
D3S SGM105211	1508706368.0	16	40.1118254	-88.228441	0	Spectrum	0	0	0	0	0	0	0	0	0	0	0	0	0	0	0	0	0	0	0	0	0	0	0	0	0	0	0	0	0	0	0	1	0	0	1	1	0	1	0	0	0	0	0
D3S SGM104101	1508706369.0	49	40.1101388	-88.2287091	0	Spectrum	0	0	0	0	0	0	0	0	0	0	0	0	0	0	0	0	0	0	0	0	0	0	0	0	0	1	0	0	0	0	0	2	1	1	2	2	2	1	3	2	1	0	1
D3S SGM105211	1508706369.0	30	40.1118254	-88.228441	0	Spectrum	0	0	0	0	0	0	0	0	0	0	0	0	0	0	0	0	0	0	0	0	0	0	1	0	0	0	1	0	0	0	0	0	1	0	0	0	1	0	0	0	1	0	1
D3S SGM104101	1508706370.0	43	40.1101209	-88.2286918	0	Spectrum	0	0	0	0	0	0	0	0	0	0	0	0	0	0	0	0	0	0	0	0	0	0	0	0	0	0	0	0	0	1	1	3	2	1	0	2	0	0	1	0	0	1	0
D3S SGM105211	1508706370.0	28	40.1118254	-88.228441	0	Spectrum	0	0	0	0	0	0	0	0	0	0	0	0	0	0	0	0	0	0	1	0	0	0	1	1	0	1	0	0	0	0	0	1	0	0	0	0	0	0	0	1	0	0	0
D3S SGM104101	1508706371.0	37	40.1101209	-88.2286918	0	Spectrum	0	0	0	0	0	0	0	0	0	0	0	0	0	0	0	0	0	0	0	0	0	0	0	0	0	1	0	0	2	1	1	0	1	1	0	0	1	1	0	0	0	1	1
D3S SGM104101	1508706372.0	41	40.1100993	-88.2286769	0	Spectrum	0	0	0	0	0	0	0	0	0	0	0	0	0	0	0	0	0	0	0	0	0	0	0	0	0	0	0	0	1	1	1	1	1	0	2	0	1	0	1	1	0	3	0
D3S SGM105211	1508706372.0	34	40.1118254	-88.228441	0	Spectrum	0	0	0	0	0	0	0	0	0	0	0	0	0	0	0	0	0	0	1	0	1	0	0	1	0	1	0	0	1	1	0	0	0	1	0	0	0	0	0	2	0	0	0
D3S SGM105211	1508706373.0	15	40.1118254	-88.228441	0	Spectrum	0	0	0	0	0	0	0	0	0	0	0	0	0	0	0	0	0	0	0	1	0	1	0	1	0	0	0	0	0	0	0	0	0	0	0	0	0	0	1	0	0	0	1
D3S SGM104101	1508706373.0	42	40.1100908	-88.2286689	0	Spectrum	0	0	0	0	0	0	0	0	0	0	0	0	0	0	0	0	0	0	0	0	0	0	0	0	0	1	0	1	0	0	0	0	1	1	1	2	0	1	0	2	0	1	1
D3S SGM105211	1508706374.0	17	40.1118254	-88.228441	0	Spectrum	0	0	0	0	0	0	0	0	0	0	0	0	0	0	0	0	0	0	1	0	0	0	0	0	0	0	0	1	0	1	0	0	0	1	0	1	0	0	1	0	0	0	0
D3S SGM104101	1508706374.0	51	40.1100814	-88.2286566	0	Spectrum	0	0	0	0	0	0	0	0	0	0	0	0	0	0	0	0	0	0	0	0	0	0	0	0	0	0	1	0	2	0	2	1	1	0	0	2	1	0	1	0	2	0	1
D3S SGM105211	1508706375.0	24	40.1118254	-88.228441	0	Spectrum	0	0	0	0	0	0	0	0	0	0	0	0	0	0	0	0	0	0	0	0	0	0	0	0	0	1	0	0	0	1	0	0	2	0	1	0	0	0	0	0	0	1	0
D3S SGM104101	1508706375.0	51	40.1100721	-88.2286428	0	Spectrum	0	0	0	0	0	0	0	0	0	0	0	0	0	0	0	0	0	0	0	0	0	0	0	0	0	1	0	0	0	0	2	1	2	2	1	2	0	2	0	1	1	0	1
D3S SGM104101	1508706376.0	47	40.1100721	-88.2286428	0	Spectrum	0	0	0	0	0	0	0	0	0	0	0	0	0	0	0	0	0	0	0	0	0	0	0	0	0	0	2	1	0	0	1	1	0	1	2	3	1	0	0	2	1	0	3
D3S SGM105211	1508706376.0	34	40.1118254	-88.228441	0	Spectrum	0	0	0	0	0	0	0	0	0	0	0	0	0	0	0	0	0	1	0	0	0	1	1	0	1	0	0	0	0	0	1	1	1	0	0	0	0	0	1	0	0	0	1
D3S SGM104101	1508706377.0	63	40.1100587	-88.2286184	0	Spectrum	0	0	0	0	0	0	0	0	0	0	0	0	0	0	0	0	0	0	0	0	0	0	0	0	0	0	0	0	0	1	0	1	2	2	2	5	2	2	1	4	2	1	1
D3S SGM105211	1508706377.0	27	40.1118254	-88.228441	0	Spectrum	0	0	0	0	0	0	0	0	0	0	0	0	0	0	0	0	0	0	0	0	0	0	0	0	1	1	0	1	0	0	1	2	0	1	0	0	0	0	0	0	0	0	1
D3S SGM104101	1508706378.0	47	40.1100587	-88.2286184	0	Spectrum	0	0	0	0	0	0	0	0	0	0	0	0	0	0	0	0	0	0	0	0	0	0	0	0	0	0	0	1	1	2	0	2	0	1	0	0	0	1	2	0	0	1	1
D3S SGM105211	1508706378.0	26	40.1118254	-88.228441	0	Spectrum	0	0	0	0	0	0	0	0	0	0	0	0	0	0	0	0	0	0	0	0	1	0	0	0	0	0	0	0	0	0	1	0	1	0	2	0	1	0	0	0	0	0	2
D3S SGM104101	1508706379.0	43	40.1100456	-88.2285941	0	Spectrum	0	0	0	0	0	0	0	0	0	0	0	0	0	0	0	0	0	0	0	0	0	0	0	0	0	0	1	0	2	0	1	0	0	1	1	0	1	1	2	1	0	0	0
D3S SGM105211	1508706379.0	34	40.1118254	-88.228441	0	Spectrum	0	0	0	0	0	0	0	0	0	0	0	0	0	0	0	0	1	0	0	0	0	0	0	0	0	1	1	0	0	0	1	1	1	1	0	0	0	0	0	0	0	0	1
D3S SGM104101	1508706380.0	51	40.1100456	-88.2285941	0	Spectrum	0	0	0	0	0	0	0	0	0	0	0	0	0	0	0	0	0	0	0	0	0	0	0	0	0	0	0	2	1	0	0	2	0	1	1	2	1	2	2	0	1	2	0
D3S SGM105211	1508706380.0	32	40.1118254	-88.228441	0	Spectrum	0	0	0	0	0	0	0	0	0	0	0	0	0	0	0	0	0	0	0	1	0	0	0	0	0	0	0	0	0	1	1	0	0	0	0	1	0	1	0	2	0	0	0
D3S SGM104101	1508706381.0	53	40.1100304	-88.2285725	0	Spectrum	0	0	0	0	0	0	0	0	0	0	0	0	0	0	0	0	0	0	0	0	0	0	0	0	0	0	1	1	0	0	1	2	1	0	1	2	0	2	1	0	3	1	1
D3S SGM105211	1508706381.0	23	40.1118254	-88.228441	0	Spectrum	0	0	0	0	0	0	0	0	0	0	0	0	0	0	0	0	0	0	0	0	0	0	0	1	0	1	0	0	1	0	0	1	0	1	0	0	0	0	1	0	0	0	0
D3S SGM105211	1508706382.0	30	40.1118254	-88.228441	0	Spectrum	0	0	0	0	0	0	0	0	0	0	0	0	0	0	0	0	0	0	0	0	0	1	0	0	1	0	0	1	0	0	0	1	1	0	0	1	1	0	0	1	0	0	0
D3S SGM104101	1508706382.0	55	40.1100238	-88.228563	0	Spectrum	0	0	0	0	0	0	0	0	0	0	0	0	0	0	0	0	0	0	0	0	0	0	0	0	0	1	0	0	2	3	2	0	0	2	0	1	0	3	1	5	1	0	0
D3S SGM105211	1508706383.0	28	40.1118254	-88.228441	0	Spectrum	0	0	0	0	0	0	0	0	0	0	0	0	0	0	0	0	0	0	1	0	1	0	0	0	0	0	0	0	0	0	0	1	0	0	0	0	1	0	0	1	0	0	0
D3S SGM104101	1508706383.0	53	40.1100154	-88.2285543	0	Spectrum	0	0	0	0	0	0	0	0	0	0	0	0	0	0	0	0	0	0	0	0	0	0	0	0	0	0	0	2	0	0	1	0	1	0	2	0	0	1	0	2	2	1	3
D3S SGM105211	1508706384.0	33	40.1118254	-88.228441	0	Spectrum	0	0	0	0	0	0	0	0	0	0	0	0	0	0	0	0	0	0	0	1	0	0	1	0	0	0	1	2	0	1	0	0	1	0	0	0	0	1	0	0	0	1	0
D3S SGM104101	1508706384.0	40	40.1100044	-88.2285442	0	Spectrum	0	0	0	0	0	0	0	0	0	0	0	0	0	0	0	0	0	0	0	0	0	0	0	0	0	0	1	0	1	2	1	2	0	0	2	0	1	3	0	1	1	0	1
D3S SGM105211	1508706385.0	22	40.1118254	-88.228441	0	Spectrum	0	0	0	0	0	0	0	0	0	0	0	0	0	0	0	0	0	0	0	0	0	0	0	0	0	0	0	0	0	0	1	0	0	0	0	0	2	0	1	1	1	0	0
D3S SGM104101	1508706386.0	53	40.1099874	-88.2285222	0	Spectrum	0	0	0	0	0	0	0	0	0	0	0	0	0	0	0	0	0	0	0	0	0	0	0	0	0	2	1	1	1	0	1	1	0	0	3	0	0	2	1	2	0	0	2
D3S SGM105211	1508706386.0	24	40.1118254	-88.228441	0	Spectrum	0	0	0	0	0	0	0	0	0	0	0	0	0	0	0	0	0	0	0	0	0	0	0	0	0	1	0	0	0	0	0	0	0	1	0	1	0	0	1	0	0	0	0
D3S SGM104101	1508706387.0	51	40.1099792	-88.2285089	0	Spectrum	0	0	0	0	0	0	0	0	0	0	0	0	0	0	0	0	0	0	0	0	0	0	0	0	0	0	1	2	0	0	0	0	0	1	0	3	3	2	0	1	0	0	2
D3S SGM105211	1508706387.0	31	40.1118254	-88.228441	0	Spectrum	0	0	0	0	0	0	0	0	0	0	0	0	0	0	0	0	0	0	0	0	3	1	0	0	1	0	1	0	0	0	1	2	0	1	0	1	0	2	1	0	1	1	1
D3S SGM104101	1508706388.0	47	40.1099792	-88.2285089	0	Spectrum	0	0	0	0	0	0	0	0	0	0	0	0	0	0	0	0	0	0	0	0	0	0	0	0	0	0	0	0	0	0	0	0	1	1	0	1	3	2	3	0	2	2	3
D3S SGM105211	1508706388.0	21	40.1118254	-88.228441	0	Spectrum	0	0	0	0	0	0	0	0	0	0	0	0	0	0	0	0	0	0	0	0	0	0	0	0	1	0	0	0	0	0	0	0	1	0	1	1	0	0	0	0	0	0	1
D3S SGM104101	1508706389.0	47	40.1099622	-88.2284846	0	Spectrum	0	0	0	0	0	0	0	0	0	0	0	0	0	0	0	0	0	0	0	0	0	0	0	0	0	0	2	1	1	1	0	0	2	0	0	2	0	1	0	2	2	2	1
D3S SGM104101	1508706390.0	56	40.1099521	-88.2284729	0	Spectrum	0	0	0	0	0	0	0	0	0	0	0	0	0	0	0	0	0	0	0	0	0	0	0	0	0	0	0	0	0	0	1	0	0	0	2	1	1	1	0	0	1	3	2
D3S SGM105211	1508706390.0	27	40.1118254	-88.228441	0	Spectrum	0	0	0	0	0	0	0	0	0	0	0	0	0	0	0	0	0	0	0	0	0	0	0	0	0	0	1	0	0	0	0	0	0	0	0	1	0	1	0	0	0	1	1
D3S SGM104101	1508706391.0	34	40.1099521	-88.2284729	0	Spectrum	0	0	0	0	0	0	0	0	0	0	0	0	0	0	0	0	0	0	0	0	0	0	0	0	0	1	1	0	0	0	1	0	1	0	1	0	0	0	0	4	0	0	1
D3S SGM105211	1508706391.0	27	40.1118254	-88.228441	0	Spectrum	0	0	0	0	0	0	0	0	0	0	0	0	0	0	0	0	0	0	0	0	0	0	0	0	0	0	0	0	0	0	0	0	0	1	0	1	0	2	0	0	0	0	0
D3S SGM105211	1508706392.0	26	40.1118254	-88.228441	0	Spectrum	0	0	0	0	0	0	0	0	0	0	0	0	0	0	0	0	0	0	0	1	0	0	0	0	0	0	0	1	0	0	0	1	0	1	0	0	0	0	0	0	0	0	2
D3S SGM104101	1508706392.0	48	40.1099341	-88.2284569	0	Spectrum	0	0	0	0	0	0	0	0	0	0	0	0	0	0	0	0	0	0	0	0	0	0	0	0	0	1	0	0	1	0	0	0	0	0	2	3	2	1	0	0	1	0	2
D3S SGM105211	1508706393.0	27	40.1118254	-88.228441	0	Spectrum	0	0	0	0	0	0	0	0	0	0	0	0	0	0	0	0	0	0	0	1	0	0	0	1	0	0	0	0	0	0	0	1	2	0	0	1	1	0	0	0	0	1	2
D3S SGM104101	1508706393.0	76	40.1099341	-88.2284569	0	Spectrum	0	0	0	0	0	0	0	0	0	0	0	0	0	0	0	0	0	0	0	0	0	0	0	0	0	0	1	0	1	0	0	2	1	1	3	0	1	1	0	1	1	2	5
D3S SGM105211	1508706394.0	20	40.1118254	-88.228441	0	Spectrum	0	0	0	0	0	0	0	0	0	0	0	0	0	0	0	0	0	0	0	0	0	1	0	0	0	0	0	0	0	0	0	1	0	0	0	2	0	0	0	0	0	1	0
D3S SGM104101	1508706394.0	53	40.1099204	-88.2284467	0	Spectrum	0	0	0	0	0	0	0	0	0	0	0	0	0	0	0	0	0	0	0	0	0	0	0	0	0	0	0	1	0	1	2	1	1	0	1	0	0	1	0	0	0	0	0
D3S SGM104101	1508706395.0	75	40.1099204	-88.2284467	0	Spectrum	0	0	0	0	0	0	0	0	0	0	0	0	0	0	0	0	0	0	0	0	0	0	0	0	0	1	0	1	2	0	1	3	1	2	1	0	1	4	2	1	2	1	0
D3S SGM105211	1508706395.0	23	40.1118254	-88.228441	0	Spectrum	0	0	0	0	0	0	0	0	0	0	0	0	0	0	0	0	0	0	0	1	0	1	1	0	1	1	0	0	0	0	0	0	0	0	0	0	0	1	0	0	0	0	1
D3S SGM104101	1508706396.0	77	40.1099075	-88.2284397	0	Spectrum	0	0	0	0	0	0	0	0	0	0	0	0	0	0	0	0	0	0	0	0	0	0	0	0	0	1	1	2	0	1	6	1	0	1	2	1	0	3	2	0	2	0	0
D3S SGM105211	1508706396.0	26	40.1118254	-88.228441	0	Spectrum	0	0	0	0	0	0	0	0	0	0	0	0	0	0	0	0	0	0	0	0	1	1	0	0	0	1	0	0	0	1	0	0	0	0	0	1	0	0	0	0	2	1	0
D3S SGM104101	1508706397.0	73	40.1099075	-88.2284397	0	Spectrum	0	0	0	0	0	0	0	0	0	0	0	0	0	0	0	0	0	0	0	0	0	0	0	0	0	1	0	0	0	2	0	0	4	1	2	3	1	2	2	0	1	0	1
D3S SGM105211	1508706397.0	31	40.1118254	-88.228441	0	Spectrum	0	0	0	0	0	0	0	0	0	0	0	0	0	0	0	0	0	0	1	0	0	0	0	1	0	0	0	0	1	1	1	0	0	0	1	0	0	1	0	0	0	0	0
D3S SGM104101	1508706398.0	88	40.1098913	-88.2284275	0	Spectrum	0	0	0	0	0	0	0	0	0	0	0	0	0	0	0	0	0	0	0	0	0	0	0	0	0	1	0	2	0	0	1	0	2	0	0	2	2	4	4	0	3	2	0
D3S SGM105211	1508706398.0	31	40.1118254	-88.228441	0	Spectrum	0	0	0	0	0	0	0	0	0	0	0	0	0	0	0	0	0	0	0	1	0	0	1	0	0	0	0	1	0	1	0	0	0	0	1	0	2	1	0	0	0	0	2
D3S SGM104101	1508706399.0	77	40.1098913	-88.2284275	0	Spectrum	0	0	0	0	0	0	0	0	0	0	0	0	0	0	0	0	0	0	0	0	0	0	0	0	0	0	0	1	1	1	2	3	0	1	1	0	4	3	2	2	1	2	1
D3S SGM105211	1508706399.0	14	40.1118254	-88.228441	0	Spectrum	0	0	0	0	0	0	0	0	0	0	0	0	0	0	0	0	0	0	0	0	1	0	0	0	0	1	0	0	1	0	0	0	0	0	1	1	0	0	0	0	0	0	0
D3S SGM104101	1508706400.0	64	40.1098777	-88.2284086	0	Spectrum	0	0	0	0	0	0	0	0	0	0	0	0	0	0	0	0	0	0	0	0	0	0	0	0	0	0	1	0	1	0	0	4	1	1	1	2	0	1	3	3	1	2	0
D3S SGM105211	1508706400.0	33	40.1118254	-88.228441	0	Spectrum	0	0	0	0	0	0	0	0	0	0	0	0	0	0	0	0	0	0	0	0	0	1	2	0	0	0	0	0	0	0	1	0	0	1	0	0	1	1	0	0	0	1	0
D3S SGM104101	1508706401.0	70	40.1098777	-88.2284086	0	Spectrum	0	0	0	0	0	0	0	0	0	0	0	0	0	0	0	0	0	0	0	0	0	0	0	0	0	1	1	0	0	1	0	3	0	0	1	1	1	1	5	1	2	0	2
D3S SGM105211	1508706401.0	23	40.1118254	-88.228441	0	Spectrum	0	0	0	0	0	0	0	0	0	0	0	0	0	0	0	0	0	0	1	0	0	0	0	1	0	0	0	0	1	0	0	0	1	0	1	0	1	0	1	0	0	1	0
D3S SGM105211	1508706402.0	39	40.1118254	-88.228441	0	Spectrum	0	0	0	0	0	0	0	0	0	0	0	0	0	0	0	0	0	0	1	0	0	0	0	1	1	0	0	1	0	0	1	1	0	0	0	0	1	0	0	1	1	0	0
D3S SGM104101	1508706402.0	80	40.1098776	-88.228381	0	Spectrum	0	0	0	0	0	0	0	0	0	0	0	0	0	0	0	0	0	0	0	0	0	0	0	0	0	0	1	1	2	1	2	2	2	2	1	1	0	1	0	1	5	1	0
D3S SGM105211	1508706403.0	25	40.1118254	-88.228441	0	Spectrum	0	0	0	0	0	0	0	0	0	0	0	0	0	0	0	0	0	0	0	1	0	0	0	0	2	0	0	0	0	0	0	0	0	0	1	1	1	0	0	0	0	2	0
D3S SGM104101	1508706403.0	61	40.1098776	-88.228381	0	Spectrum	0	0	0	0	0	0	0	0	0	0	0	0	0	0	0	0	0	0	0	0	0	0	0	0	0	0	1	1	0	1	0	0	3	0	0	0	2	3	2	0	1	1	1
D3S SGM105211	1508706404.0	23	40.1118254	-88.228441	0	Spectrum	0	0	0	0	0	0	0	0	0	0	0	0	0	0	0	0	0	0	1	0	0	0	0	0	1	0	0	0	0	0	1	2	0	0	0	0	0	0	0	0	0	0	0
D3S SGM104101	1508706404.0	64	40.1098915	-88.2283568	0	Spectrum	0	0	0	0	0	0	0	0	0	0	0	0	0	0	0	0	0	0	0	0	0	0	0	0	0	0	0	2	2	1	1	0	1	0	0	1	3	5	2	0	3	1	1
D3S SGM104101	1508706405.0	62	40.1098989	-88.2283436	0	Spectrum	0	0	0	0	0	0	0	0	0	0	0	0	0	0	0	0	0	0	0	0	0	0	0	0	0	2	2	0	0	1	2	0	2	1	2	4	2	0	1	0	1	1	1
D3S SGM105211	1508706405.0	15	40.1118254	-88.228441	0	Spectrum	0	0	0	0	0	0	0	0	0	0	0	0	0	0	0	0	0	0	0	0	0	0	1	0	0	0	0	0	0	0	0	1	0	0	1	0	0	0	0	0	0	0	0
D3S SGM104101	1508706406.0	47	40.1098989	-88.2283436	0	Spectrum	0	0	0	0	0	0	0	0	0	0	0	0	0	0	0	0	0	0	0	0	0	0	0	0	0	0	1	0	2	1	0	2	0	0	0	3	0	1	2	0	1	0	2
D3S SGM105211	1508706407.0	32	40.1118254	-88.228441	0	Spectrum	0	0	0	0	0	0	0	0	0	0	0	0	0	0	0	0	0	0	0	0	0	0	0	0	0	0	0	0	1	1	0	0	0	0	2	0	0	0	1	0	0	0	0
D3S SGM104101	1508706408.0	33	40.1099051	-88.2283015	0	Spectrum	0	0	0	0	0	0	0	0	0	0	0	0	0	0	0	0	0	0	0	0	0	0	0	0	0	0	0	0	0	1	1	2	0	0	0	0	1	0	0	3	0	0	0
D3S SGM105211	1508706408.0	26	40.1118254	-88.228441	0	Spectrum	0	0	0	0	0	0	0	0	0	0	0	0	0	0	0	0	0	0	0	0	0	0	1	0	0	0	1	0	0	0	0	0	0	1	0	2	0	0	0	0	2	0	0
D3S SGM104101	1508706409.0	45	40.1099051	-88.2283015	0	Spectrum	0	0	0	0	0	0	0	0	0	0	0	0	0	0	0	0	0	0	0	0	0	0	0	0	0	0	1	0	1	2	0	2	0	2	0	3	0	2	2	0	2	0	0
D3S SGM105211	1508706409.0	22	40.1118254	-88.228441	0	Spectrum	0	0	0	0	0	0	0	0	0	0	0	0	0	0	0	0	0	0	0	1	0	0	1	0	0	0	0	0	0	1	1	0	0	0	0	1	1	0	0	0	1	0	0
D3S SGM104101	1508706410.0	50	40.1098961	-88.2282708	0	Spectrum	0	0	0	0	0	0	0	0	0	0	0	0	0	0	0	0	0	0	0	0	0	0	0	0	0	1	0	0	0	2	1	1	0	2	3	1	4	2	1	0	1	1	4
D3S SGM105211	1508706410.0	17	40.1118254	-88.228441	0	Spectrum	0	0	0	0	0	0	0	0	0	0	0	0	0	0	0	0	0	0	0	0	0	0	0	0	0	0	0	0	0	0	0	0	0	0	0	0	1	0	0	1	0	0	0
D3S SGM104101	1508706411.0	58	40.1098961	-88.2282708	0	Spectrum	0	0	0	0	0	0	0	0	0	0	0	0	0	0	0	0	0	0	0	0	0	0	0	0	0	0	1	0	0	0	1	0	1	2	5	3	3	0	1	2	1	1	0
D3S SGM105211	1508706411.0	16	40.1118254	-88.228441	0	Spectrum	0	0	0	0	0	0	0	0	0	0	0	0	0	0	0	0	0	0	0	0	0	0	1	1	0	1	0	0	0	1	1	0	1	0	1	0	0	0	0	1	0	0	0
D3S SGM105211	1508706412.0	24	40.1118254	-88.228441	0	Spectrum	0	0	0	0	0	0	0	0	0	0	0	0	0	0	0	0	0	0	0	0	0	0	0	0	0	1	0	0	0	0	1	0	1	1	0	0	0	1	0	0	0	0	0
D3S SGM104101	1508706412.0	41	40.1098907	-88.2282364	0	Spectrum	0	0	0	0	0	0	0	0	0	0	0	0	0	0	0	0	0	0	0	0	0	0	0	0	0	0	0	1	0	0	2	1	0	2	0	3	0	0	1	1	3	0	2
D3S SGM105211	1508706413.0	26	40.1118254	-88.228441	0	Spectrum	0	0	0	0	0	0	0	0	0	0	0	0	0	0	0	0	0	0	0	0	0	0	0	0	0	0	0	0	1	0	0	1	0	1	0	0	0	2	0	0	1	1	0
D3S SGM104101	1508706413.0	41	40.1098908	-88.228217	0	Spectrum	0	0	0	0	0	0	0	0	0	0	0	0	0	0	0	0	0	0	0	0	0	0	0	0	0	0	0	0	1	1	2	1	2	1	1	0	0	1	0	0	1	2	0
D3S SGM105211	1508706414.0	27	40.1118254	-88.228441	0	Spectrum	0	0	0	0	0	0	0	0	0	0	0	0	0	0	0	0	0	0	1	0	0	0	0	0	0	0	0	0	0	1	1	0	0	0	1	0	0	0	0	1	0	0	0
D3S SGM104101	1508706414.0	38	40.1098908	-88.228217	0	Spectrum	0	0	0	0	0	0	0	0	0	0	0	0	0	0	0	0	0	0	0	0	0	0	0	0	0	0	1	0	1	2	1	0	0	2	2	1	1	3	0	0	1	0	1
D3S SGM104101	1508706415.0	41	40.1098909	-88.2281827	0	Spectrum	0	0	0	0	0	0	0	0	0	0	0	0	0	0	0	0	0	0	0	0	0	0	0	0	0	1	1	1	1	0	1	2	0	2	0	0	1	0	1	0	0	0	2
D3S SGM105211	1508706415.0	33	40.1118254	-88.228441	0	Spectrum	0	0	0	0	0	0	0	0	0	0	0	0	0	0	0	0	0	0	0	1	1	0	0	0	1	0	2	1	0	1	0	0	0	1	0	1	0	0	0	0	0	0	0
D3S SGM104101	1508706416.0	60	40.1098909	-88.2281827	0	Spectrum	0	0	0	0	0	0	0	0	0	0	0	0	0	0	0	0	0	0	0	0	0	0	0	0	0	0	0	1	0	3	2	4	1	1	4	0	4	0	1	1	1	3	0
D3S SGM105211	1508706416.0	25	40.1118254	-88.228441	0	Spectrum	0	0	0	0	0	0	0	0	0	0	0	0	0	0	0	0	0	0	0	0	1	0	0	0	0	0	0	0	1	0	0	0	0	1	0	0	0	2	0	0	1	0	1
D3S SGM104101	1508706417.0	48	40.109888	-88.2281353	0	Spectrum	0	0	0	0	0	0	0	0	0	0	0	0	0	0	0	0	0	0	0	0	0	0	0	0	0	2	0	2	1	0	1	0	0	1	0	1	4	0	0	0	0	2	0
D3S SGM105211	1508706417.0	23	40.1118254	-88.228441	0	Spectrum	0	0	0	0	0	0	0	0	0	0	0	0	0	0	0	0	0	0	0	0	0	0	0	0	1	1	1	0	0	1	0	0	0	0	0	1	0	0	0	2	0	0	0
D3S SGM104101	1508706418.0	46	40.109886	-88.2281154	0	Spectrum	0	0	0	0	0	0	0	0	0	0	0	0	0	0	0	0	0	0	0	0	0	0	0	0	0	0	1	0	0	0	1	2	1	0	0	0	0	3	0	2	0	2	1
D3S SGM105211	1508706418.0	18	40.1118254	-88.228441	0	Spectrum	0	0	0	0	0	0	0	0	0	0	0	0	0	0	0	0	0	0	0	0	0	0	0	0	0	0	0	0	0	0	0	1	0	0	0	0	0	1	0	0	0	0	0
D3S SGM104101	1508706419.0	47	40.109886	-88.2281154	0	Spectrum	0	0	0	0	0	0	0	0	0	0	0	0	0	0	0	0	0	0	0	0	0	0	0	0	0	0	0	2	0	1	0	1	1	0	2	4	2	0	0	0	0	1	1
D3S SGM105211	1508706419.0	30	40.1118254	-88.228441	0	Spectrum	0	0	0	0	0	0	0	0	0	0	0	0	0	0	0	0	0	0	0	1	1	0	1	0	0	0	1	0	1	0	0	0	0	0	1	1	0	1	0	1	2	0	0
D3S SGM104101	1508706420.0	52	40.1098832	-88.2280817	0	Spectrum	0	0	0	0	0	0	0	0	0	0	0	0	0	0	0	0	0	0	0	0	0	0	0	0	0	0	0	0	0	2	1	1	1	0	1	0	0	3	0	1	3	0	2
D3S SGM105211	1508706420.0	29	40.1118254	-88.228441	0	Spectrum	0	0	0	0	0	0	0	0	0	0	0	0	0	0	0	0	0	0	0	0	0	0	0	1	0	1	0	0	0	2	0	0	1	0	0	2	0	1	0	1	0	0	0
D3S SGM104101	1508706421.0	45	40.1098832	-88.2280817	0	Spectrum	0	0	0	0	0	0	0	0	0	0	0	0	0	0	0	0	0	0	0	0	0	0	0	0	0	0	1	1	2	1	1	0	0	0	0	3	0	0	3	2	1	0	2
D3S SGM105211	1508706421.0	28	40.1118254	-88.228441	0	Spectrum	0	0	0	0	0	0	0	0	0	0	0	0	0	0	0	0	0	0	1	0	0	0	1	0	1	0	0	2	0	0	2	0	1	0	0	0	0	0	0	0	2	0	0
D3S SGM105211	1508706422.0	36	40.1118254	-88.228441	0	Spectrum	0	0	0	0	0	0	0	0	0	0	0	0	0	0	0	0	0	0	0	0	0	0	0	0	0	0	0	0	2	0	1	0	0	1	1	0	0	0	2	0	1	0	0
D3S SGM104101	1508706422.0	52	40.1098789	-88.22805	0	Spectrum	0	0	0	0	0	0	0	0	0	0	0	0	0	0	0	0	0	0	0	0	0	0	0	0	0	0	1	1	0	0	1	0	1	3	0	2	1	0	1	2	0	3	0
D3S SGM104101	1508706423.0	56	40.1098784	-88.2280339	0	Spectrum	0	0	0	0	0	0	0	0	0	0	0	0	0	0	0	0	0	0	0	0	0	0	0	0	0	0	0	1	1	0	1	0	0	1	4	2	2	1	0	0	0	1	1
D3S SGM105211	1508706424.0	21	40.1118254	-88.228441	0	Spectrum	0	0	0	0	0	0	0	0	0	0	0	0	0	0	0	0	0	0	0	0	1	0	0	0	0	1	0	0	1	0	0	0	0	0	0	1	0	1	2	0	0	1	0
D3S SGM105211	1508706425.0	22	40.1118254	-88.228441	0	Spectrum	0	0	0	0	0	0	0	0	0	0	0	0	0	0	0	0	0	0	0	0	0	0	0	0	1	0	1	0	0	0	0	1	0	0	0	2	0	0	1	0	0	0	2
D3S SGM104101	1508706425.0	36	40.1098812	-88.2279941	0	Spectrum	0	0	0	0	0	0	0	0	0	0	0	0	0	0	0	0	0	0	0	0	0	0	0	0	0	0	0	0	0	0	0	0	0	1	0	1	0	0	0	2	1	2	1
D3S SGM104101	1508706426.0	62	40.1098812	-88.2279941	0	Spectrum	0	0	0	0	0	0	0	0	0	0	0	0	0	0	0	0	0	0	0	0	0	0	0	0	0	0	1	0	0	1	2	0	0	0	2	2	1	0	0	2	3	1	1
D3S SGM105211	1508706426.0	28	40.1118254	-88.228441	0	Spectrum	0	0	0	0	0	0	0	0	0	0	0	0	0	0	0	0	0	0	0	0	0	0	0	0	0	0	0	2	1	1	1	0	1	1	0	0	1	0	0	0	1	0	0
D3S SGM104101	1508706427.0	49	40.109883	-88.2279586	0	Spectrum	0	0	0	0	0	0	0	0	0	0	0	0	0	0	0	0	0	0	0	0	0	0	0	0	0	0	0	0	0	1	0	1	1	0	1	0	2	1	0	1	2	0	1
D3S SGM105211	1508706427.0	27	40.1118254	-88.228441	0	Spectrum	0	0	0	0	0	0	0	0	0	0	0	0	0	0	0	0	0	0	0	0	0	0	1	0	0	1	0	0	2	1	0	0	1	0	0	0	0	0	0	1	0	0	1
D3S SGM104101	1508706428.0	51	40.1098848	-88.227944	0	Spectrum	0	0	0	0	0	0	0	0	0	0	0	0	0	0	0	0	0	0	0	0	0	0	0	0	0	0	0	0	0	0	0	0	1	2	0	1	3	3	0	0	1	1	0
D3S SGM105211	1508706428.0	23	40.1118254	-88.228441	0	Spectrum	0	0	0	0	0	0	0	0	0	0	0	0	0	0	0	0	0	0	0	0	1	0	0	0	1	1	0	0	0	1	1	0	0	0	0	0	0	1	2	0	0	0	0
D3S SGM104101	1508706429.0	64	40.1098848	-88.227944	0	Spectrum	0	0	0	0	0	0	0	0	0	0	0	0	0	0	0	0	0	0	0	0	0	0	0	0	0	1	1	0	1	1	0	1	1	1	1	1	1	1	0	1	2	0	0
D3S SGM105211	1508706429.0	22	40.1118254	-88.228441	0	Spectrum	0	0	0	0	0	0	0	0	0	0	0	0	0	0	0	0	0	0	0	1	0	0	0	0	0	1	0	2	0	1	0	0	1	0	0	0	0	0	0	0	0	1	1
D3S SGM104101	1508706430.0	57	40.1098897	-88.2279084	0	Spectrum	0	0	0	0	0	0	0	0	0	0	0	0	0	0	0	0	0	0	0	0	0	0	0	0	0	1	0	0	2	1	0	1	1	1	2	2	1	1	1	3	1	0	0
D3S SGM105211	1508706430.0	35	40.1118254	-88.228441	0	Spectrum	0	0	0	0	0	0	0	0	0	0	0	0	0	0	0	0	0	0	0	0	0	1	0	0	0	0	0	0	1	2	1	0	0	0	1	1	2	0	2	2	1	1	1
D3S SGM104101	1508706431.0	43	40.1098897	-88.2279084	0	Spectrum	0	0	0	0	0	0	0	0	0	0	0	0	0	0	0	0	0	0	0	0	0	0	0	0	0	0	0	0	0	0	1	1	1	1	2	0	1	5	1	0	0	0	2
D3S SGM105211	1508706431.0	27	40.1118254	-88.228441	0	Spectrum	0	0	0	0	0	0	0	0	0	0	0	0	0	0	0	0	0	0	0	0	0	0	0	0	0	0	0	0	1	0	0	0	0	0	0	0	0	0	0	0	1	0	0
D3S SGM105211	1508706432.0	27	40.1118254	-88.228441	0	Spectrum	0	0	0	0	0	0	0	0	0	0	0	0	0	0	0	0	0	0	0	1	0	1	0	1	1	1	0	0	0	1	0	0	0	0	0	0	0	1	1	0	0	0	0
D3S SGM104101	1508706432.0	50	40.109892	-88.2278739	0	Spectrum	0	0	0	0	0	0	0	0	0	0	0	0	0	0	0	0	0	0	0	0	0	0	0	0	0	0	1	1	0	2	1	0	0	1	1	1	0	1	0	0	0	0	2
D3S SGM105211	1508706433.0	31	40.1118254	-88.228441	0	Spectrum	0	0	0	0	0	0	0	0	0	0	0	0	0	0	0	0	0	0	0	0	0	1	0	0	0	0	0	0	1	2	3	1	1	0	0	0	0	0	0	0	0	0	1
D3S SGM104101	1508706433.0	44	40.1098924	-88.2278546	0	Spectrum	0	0	0	0	0	0	0	0	0	0	0	0	0	0	0	0	0	0	0	0	0	0	0	0	0	0	0	0	0	0	2	1	1	2	0	1	2	1	2	0	0	2	1
D3S SGM105211	1508706434.0	30	40.1118254	-88.228441	0	Spectrum	0	0	0	0	0	0	0	0	0	0	0	0	0	0	0	0	0	0	0	0	0	1	0	0	0	1	0	0	0	0	1	0	0	0	0	2	2	0	0	0	0	0	1
D3S SGM104101	1508706434.0	61	40.1098928	-88.2278326	0	Spectrum	0	0	0	0	0	0	0	0	0	0	0	0	0	0	0	0	0	0	0	0	0	0	0	0	0	1	1	1	1	1	1	2	2	2	0	0	0	0	2	2	1	2	3
D3S SGM104101	1508706435.0	48	40.1098924	-88.2278123	0	Spectrum	0	0	0	0	0	0	0	0	0	0	0	0	0	0	0	0	0	0	0	0	0	0	0	0	0	0	1	0	0	2	0	3	2	0	1	0	2	0	0	1	0	1	0
D3S SGM105211	1508706435.0	23	40.1118254	-88.228441	0	Spectrum	0	0	0	0	0	0	0	0	0	0	0	0	0	0	0	0	0	0	0	0	0	1	0	1	0	0	0	0	1	0	0	1	0	1	1	1	0	2	0	0	0	0	0
D3S SGM104101	1508706436.0	59	40.1098924	-88.2278123	0	Spectrum	0	0	0	0	0	0	0	0	0	0	0	0	0	0	0	0	0	0	0	0	0	0	0	0	0	1	1	0	2	2	2	1	1	1	1	3	0	2	2	2	1	1	1
D3S SGM105211	1508706436.0	33	40.1118254	-88.228441	0	Spectrum	0	0	0	0	0	0	0	0	0	0	0	0	0	0	0	0	0	0	0	0	1	0	0	0	1	1	0	0	0	1	0	0	0	0	0	0	2	0	1	0	0	0	2
D3S SGM104101	1508706437.0	52	40.1098923	-88.2277723	0	Spectrum	0	0	0	0	0	0	0	0	0	0	0	0	0	0	0	0	0	0	0	0	0	0	0	0	0	1	0	0	0	1	0	1	1	1	1	2	1	1	1	1	0	0	1
D3S SGM105211	1508706437.0	26	40.1118254	-88.228441	0	Spectrum	0	0	0	0	0	0	0	0	0	0	0	0	0	0	0	0	1	0	0	0	0	0	1	1	0	0	0	0	0	0	0	1	0	0	0	0	0	0	0	0	1	0	1
D3S SGM104101	1508706438.0	57	40.1098923	-88.2277723	0	Spectrum	0	0	0	0	0	0	0	0	0	0	0	0	0	0	0	0	0	0	0	0	0	0	0	0	0	0	0	1	1	1	1	2	2	1	1	1	1	2	0	2	2	0	1
D3S SGM105211	1508706438.0	29	40.1118254	-88.228441	0	Spectrum	0	0	0	0	0	0	0	0	0	0	0	0	0	0	0	0	0	0	1	0	0	0	0	0	2	1	0	0	1	0	0	0	1	1	0	0	0	0	0	0	0	0	0
D3S SGM104101	1508706439.0	48	40.1098945	-88.2277317	0	Spectrum	0	0	0	0	0	0	0	0	0	0	0	0	0	0	0	0	0	0	0	0	0	0	0	0	0	0	0	1	1	0	0	1	2	1	2	1	1	0	1	0	0	0	0
D3S SGM105211	1508706439.0	34	40.1118254	-88.228441	0	Spectrum	0	0	0	0	0	0	0	0	0	0	0	0	0	0	0	0	0	1	0	0	0	0	0	0	1	1	0	0	1	2	0	0	0	0	0	0	2	0	0	0	0	0	0
D3S SGM104101	1508706441.0	52	40.1098952	-88.2277148	0	Spectrum	0	0	0	0	0	0	0	0	0	0	0	0	0	0	0	0	0	0	0	0	0	0	0	0	0	2	0	0	0	2	0	0	1	0	0	2	0	0	2	2	1	2	0
D3S SGM105211	1508706441.0	27	40.1118254	-88.228441	0	Spectrum	0	0	0	0	0	0	0	0	0	0	0	0	0	0	0	0	0	0	0	0	0	0	1	0	0	0	0	0	1	0	0	0	0	0	0	0	0	0	3	0	0	0	1
D3S SGM104101	1508706442.0	59	40.1098941	-88.227679	0	Spectrum	0	0	0	0	0	0	0	0	0	0	0	0	0	0	0	0	0	0	0	0	0	0	0	0	0	1	0	0	0	1	1	1	1	1	4	0	0	4	0	2	1	2	1
D3S SGM105211	1508706442.0	26	40.1118254	-88.228441	0	Spectrum	0	0	0	0	0	0	0	0	0	0	0	0	0	0	0	0	0	0	0	0	0	0	0	2	0	0	0	0	0	0	0	1	0	0	0	1	1	0	0	1	0	0	1
D3S SGM105211	1508706443.0	28	40.1118254	-88.228441	0	Spectrum	0	0	0	0	0	0	0	0	0	0	0	0	0	0	0	0	0	0	0	1	0	0	0	0	1	0	1	0	0	0	0	0	0	0	0	0	1	0	1	0	0	0	1
D3S SGM104101	1508706443.0	47	40.1098941	-88.2276579	0	Spectrum	0	0	0	0	0	0	0	0	0	0	0	0	0	0	0	0	0	0	0	0	0	0	0	0	0	0	0	2	0	0	0	1	4	1	2	4	2	0	0	1	2	0	0
D3S SGM105211	1508706444.0	26	40.1118254	-88.228441	0	Spectrum	0	0	0	0	0	0	0	0	0	0	0	0	0	0	0	0	0	0	0	0	0	0	0	0	0	0	0	0	0	0	0	1	0	0	0	0	0	0	0	0	0	0	0
D3S SGM104101	1508706444.0	50	40.1098941	-88.2276579	0	Spectrum	0	0	0	0	0	0	0	0	0	0	0	0	0	0	0	0	0	0	0	0	0	0	0	0	0	0	0	0	0	1	0	3	2	0	0	2	2	0	1	1	0	0	0
D3S SGM105211	1508706445.0	33	40.1118254	-88.228441	0	Spectrum	0	0	0	0	0	0	0	0	0	0	0	0	0	0	0	0	0	0	0	0	1	1	0	1	1	0	0	0	1	0	1	0	0	0	1	1	0	0	0	0	0	0	0
D3S SGM104101	1508706445.0	73	40.1098936	-88.2276188	0	Spectrum	0	0	0	0	0	0	0	0	0	0	0	0	0	0	0	0	0	0	0	0	0	0	0	0	0	1	2	3	1	0	0	0	0	2	0	2	3	1	1	1	3	1	2
D3S SGM104101	1508706446.0	41	40.1098936	-88.2276188	0	Spectrum	0	0	0	0	0	0	0	0	0	0	0	0	0	0	0	0	0	0	0	0	0	0	0	0	0	0	0	1	0	0	2	2	0	0	1	0	1	2	0	1	0	1	3
D3S SGM105211	1508706446.0	26	40.1118254	-88.228441	0	Spectrum	0	0	0	0	0	0	0	0	0	0	0	0	0	0	0	0	0	0	0	0	0	0	0	0	0	0	0	0	1	0	0	0	0	2	0	0	0	0	0	0	0	1	0
D3S SGM104101	1508706447.0	52	40.1098924	-88.2275828	0	Spectrum	0	0	0	0	0	0	0	0	0	0	0	0	0	0	0	0	0	0	0	0	0	0	0	0	0	0	2	0	1	0	2	0	0	3	2	1	1	2	1	1	1	0	3
D3S SGM105211	1508706447.0	20	40.1118254	-88.228441	0	Spectrum	0	0	0	0	0	0	0	0	0	0	0	0	0	0	0	0	0	0	0	0	1	0	0	0	0	0	0	0	0	2	0	0	0	1	0	0	0	1	0	0	1	0	0
D3S SGM104101	1508706448.0	66	40.1098913	-88.2275594	0	Spectrum	0	0	0	0	0	0	0	0	0	0	0	0	0	0	0	0	0	0	0	0	0	0	0	0	0	3	1	0	1	1	0	1	0	2	2	3	0	2	0	0	2	0	2
D3S SGM105211	1508706448.0	27	40.1118254	-88.228441	0	Spectrum	0	0	0	0	0	0	0	0	0	0	0	0	0	0	0	0	0	0	0	0	0	0	0	0	0	1	0	0	1	0	1	0	0	1	0	1	0	0	1	0	1	1	0
D3S SGM104101	1508706449.0	58	40.1098913	-88.2275594	0	Spectrum	0	0	0	0	0	0	0	0	0	0	0	0	0	0	0	0	0	0	0	0	0	0	0	0	0	0	0	1	0	0	2	2	1	1	1	3	1	3	3	3	3	1	2
D3S SGM105211	1508706449.0	31	40.1118254	-88.228441	0	Spectrum	0	0	0	0	0	0	0	0	0	0	0	0	0	0	0	0	0	0	0	0	0	0	1	0	1	0	0	1	0	0	0	1	0	0	0	0	0	1	0	0	0	0	0
D3S SGM104101	1508706450.0	56	40.1098898	-88.2275211	0	Spectrum	0	0	0	0	0	0	0	0	0	0	0	0	0	0	0	0	0	0	0	0	0	0	0	0	0	0	0	0	1	0	0	1	1	0	2	0	1	1	3	1	1	2	2
D3S SGM105211	1508706450.0	23	40.1118254	-88.228441	0	Spectrum	0	0	0	0	0	0	0	0	0	0	0	0	0	0	0	0	0	0	0	0	0	1	0	0	0	0	1	0	0	0	0	0	1	0	1	0	1	0	1	1	0	0	0
D3S SGM104101	1508706451.0	52	40.1098898	-88.2275211	0	Spectrum	0	0	0	0	0	0	0	0	0	0	0	0	0	0	0	0	0	0	0	0	0	0	0	0	0	0	1	0	1	0	0	1	0	1	1	3	1	1	0	2	0	2	1
D3S SGM105211	1508706451.0	30	40.1118254	-88.228441	0	Spectrum	0	0	0	0	0	0	0	0	0	0	0	0	0	0	0	0	0	0	0	0	0	0	0	0	0	0	0	1	0	0	1	0	0	1	1	0	0	0	0	0	0	0	2
D3S SGM105211	1508706452.0	25	40.1118254	-88.228441	0	Spectrum	0	0	0	0	0	0	0	0	0	0	0	0	0	0	0	0	0	0	0	0	0	0	0	0	0	0	0	0	0	0	0	1	0	2	1	1	0	0	0	0	0	1	0
D3S SGM104101	1508706452.0	60	40.1098919	-88.2274838	0	Spectrum	0	0	0	0	0	0	0	0	0	0	0	0	0	0	0	0	0	0	0	0	0	0	0	0	0	1	1	1	0	0	3	3	1	3	1	2	0	0	1	2	0	0	2
D3S SGM105211	1508706453.0	22	40.1118254	-88.228441	0	Spectrum	0	0	0	0	0	0	0	0	0	0	0	0	0	0	0	0	0	0	0	0	0	0	0	0	0	0	0	0	0	0	0	0	0	0	0	1	0	0	0	0	0	1	0
D3S SGM105211	1508706454.0	28	40.1118254	-88.228441	0	Spectrum	0	0	0	0	0	0	0	0	0	0	0	0	0	0	0	0	0	0	1	0	0	0	0	0	1	1	1	0	0	0	2	0	0	0	0	0	0	0	1	0	1	0	0
D3S SGM104101	1508706453.0	66	40.1098932	-88.2274622	0	Spectrum	0	0	0	0	0	0	0	0	0	0	0	0	0	0	0	0	0	0	0	0	0	0	0	0	0	0	1	0	0	0	0	1	1	1	0	1	2	1	0	1	2	1	2
D3S SGM104101	1508706454.0	47	40.1098923	-88.2274414	0	Spectrum	0	0	0	0	0	0	0	0	0	0	0	0	0	0	0	0	0	0	0	0	0	0	0	0	0	0	0	1	1	0	1	1	0	1	0	3	0	0	2	0	0	2	0
D3S SGM104101	1508706455.0	45	40.1098892	-88.2274277	0	Spectrum	0	0	0	0	0	0	0	0	0	0	0	0	0	0	0	0	0	0	0	0	0	0	0	0	0	0	0	0	0	0	1	1	1	4	0	0	2	0	2	1	0	2	3
D3S SGM105211	1508706455.0	26	40.1118254	-88.228441	0	Spectrum	0	0	0	0	0	0	0	0	0	0	0	0	0	0	0	0	0	0	0	0	0	0	0	1	1	0	1	0	0	0	0	0	0	0	0	0	1	0	0	0	0	0	0
D3S SGM104101	1508706456.0	49	40.109877	-88.2274169	0	Spectrum	0	0	0	0	0	0	0	0	0	0	0	0	0	0	0	0	0	0	0	0	0	0	0	0	0	0	0	0	1	0	2	1	1	0	0	0	0	1	3	0	1	1	1
D3S SGM105211	1508706456.0	24	40.1118254	-88.228441	0	Spectrum	0	0	0	0	0	0	0	0	0	0	0	0	0	0	0	0	0	0	0	0	0	0	0	0	0	0	0	0	0	0	0	0	0	0	0	0	1	0	0	2	0	0	0
D3S SGM105211	1508706457.0	27	40.1118254	-88.228441	0	Spectrum	0	0	0	0	0	0	0	0	0	0	0	0	0	0	0	0	0	0	0	1	0	0	0	0	0	0	0	1	0	1	1	0	0	0	0	1	1	0	0	0	0	0	0
D3S SGM104101	1508706458.0	42	40.1098691	-88.227409	0	Spectrum	0	0	0	0	0	0	0	0	0	0	0	0	0	0	0	0	0	0	0	0	0	0	0	0	0	1	1	1	1	1	0	0	0	2	0	3	3	0	2	0	3	0	1
D3S SGM104101	1508706459.0	55	40.1098691	-88.227409	0	Spectrum	0	0	0	0	0	0	0	0	0	0	0	0	0	0	0	0	0	0	0	0	0	0	0	0	0	1	1	0	1	0	3	0	0	0	0	1	1	1	0	2	1	1	1
D3S SGM105211	1508706459.0	21	40.1118254	-88.228441	0	Spectrum	0	0	0	0	0	0	0	0	0	0	0	0	0	0	0	0	0	0	0	0	0	0	0	0	1	0	0	0	0	0	2	1	0	0	0	0	0	1	2	0	1	1	0
D3S SGM104101	1508706460.0	44	40.1098611	-88.2273775	0	Spectrum	0	0	0	0	0	0	0	0	0	0	0	0	0	0	0	0	0	0	0	0	0	0	0	0	0	0	0	0	0	0	0	2	1	0	2	0	1	0	0	0	1	1	1
D3S SGM105211	1508706460.0	24	40.1118254	-88.228441	0	Spectrum	0	0	0	0	0	0	0	0	0	0	0	0	0	0	0	0	0	0	0	0	0	0	1	0	0	0	0	1	0	0	0	0	0	0	0	0	1	0	0	1	0	2	0
D3S SGM104101	1508706461.0	48	40.1098635	-88.2273597	0	Spectrum	0	0	0	0	0	0	0	0	0	0	0	0	0	0	0	0	0	0	0	0	0	0	0	0	0	0	0	0	1	2	0	0	0	2	2	0	1	0	1	1	1	1	2
D3S SGM105211	1508706461.0	20	40.1118254	-88.228441	0	Spectrum	0	0	0	0	0	0	0	0	0	0	0	0	0	0	0	0	0	0	0	1	0	0	0	0	0	1	1	0	0	1	0	0	0	0	0	0	0	1	0	0	0	0	0
D3S SGM105211	1508706462.0	23	40.1118254	-88.228441	0	Spectrum	0	0	0	0	0	0	0	0	0	0	0	0	0	0	0	0	0	0	0	0	0	0	0	0	0	0	1	0	0	1	0	1	0	1	0	0	1	0	0	0	0	0	0
D3S SGM104101	1508706462.0	48	40.1098635	-88.2273597	0	Spectrum	0	0	0	0	0	0	0	0	0	0	0	0	0	0	0	0	0	0	0	0	0	0	0	0	0	0	0	0	0	0	3	3	0	0	0	0	1	1	1	1	1	2	1
D3S SGM105211	1508706463.0	32	40.1118254	-88.228441	0	Spectrum	0	0	0	0	0	0	0	0	0	0	0	0	0	0	0	0	0	0	0	0	0	0	0	0	0	1	0	0	0	1	0	0	0	0	0	0	0	0	0	2	0	0	1
D3S SGM104101	1508706463.0	46	40.1098714	-88.2273216	0	Spectrum	0	0	0	0	0	0	0	0	0	0	0	0	0	0	0	0	0	0	0	0	0	0	0	0	0	1	0	2	2	0	0	1	0	2	1	0	1	1	0	1	2	1	1
D3S SGM105211	1508706464.0	29	40.1118254	-88.228441	0	Spectrum	0	0	0	0	0	0	0	0	0	0	0	0	0	0	0	0	0	0	0	0	0	0	0	0	1	0	1	0	0	0	0	1	0	1	1	0	0	0	1	0	0	1	1
D3S SGM104101	1508706464.0	43	40.1098714	-88.2273216	0	Spectrum	0	0	0	0	0	0	0	0	0	0	0	0	0	0	0	0	0	0	0	0	0	0	0	0	0	0	1	1	0	0	2	1	0	1	0	1	0	0	0	4	1	0	0
D3S SGM104101	1508706465.0	56	40.1098706	-88.2272883	0	Spectrum	0	0	0	0	0	0	0	0	0	0	0	0	0	0	0	0	0	0	0	0	0	0	0	0	0	0	1	1	1	0	1	0	2	0	1	1	0	1	0	0	2	1	2
D3S SGM105211	1508706465.0	29	40.1118254	-88.228441	0	Spectrum	0	0	0	0	0	0	0	0	0	0	0	0	0	0	0	0	0	0	0	0	0	0	0	0	0	0	0	0	0	0	0	2	0	0	0	2	0	0	0	0	2	1	0
D3S SGM104101	1508706466.0	57	40.1098722	-88.2272723	0	Spectrum	0	0	0	0	0	0	0	0	0	0	0	0	0	0	0	0	0	0	0	0	0	0	0	0	0	0	1	0	1	0	2	2	1	1	1	0	2	0	3	0	0	2	0
D3S SGM105211	1508706466.0	39	40.1118254	-88.228441	0	Spectrum	0	0	0	0	0	0	0	0	0	0	0	0	0	0	0	0	0	0	0	0	0	0	0	1	0	0	1	1	0	1	1	0	0	0	0	0	1	0	1	0	0	0	0
D3S SGM104101	1508706467.0	40	40.1098722	-88.2272723	0	Spectrum	0	0	0	0	0	0	0	0	0	0	0	0	0	0	0	0	0	0	0	0	0	0	0	0	0	0	0	0	0	0	0	0	2	1	1	0	2	0	0	0	0	0	0
D3S SGM105211	1508706467.0	17	40.1118254	-88.228441	0	Spectrum	0	0	0	0	0	0	0	0	0	0	0	0	0	0	0	0	0	0	0	0	1	0	1	0	0	0	0	0	0	2	0	0	0	0	0	0	0	1	1	0	0	0	0
D3S SGM104101	1508706468.0	53	40.1098885	-88.2272414	0	Spectrum	0	0	0	0	0	0	0	0	0	0	0	0	0	0	0	0	0	0	0	0	0	0	0	0	0	0	0	0	0	2	0	1	1	1	0	0	0	2	0	2	1	4	1
D3S SGM105211	1508706468.0	32	40.1118254	-88.228441	0	Spectrum	0	0	0	0	0	0	0	0	0	0	0	0	0	0	0	0	0	0	0	0	0	0	0	0	0	1	0	0	1	1	1	1	1	0	2	0	0	0	2	1	0	0	0
[truncated: 12,078 more rows]
[truncated: 981 more columns]
